# Supplementary material for: Downregulation of MYO1C mediated by cepharanthine inhibits autophagosome-lysosome fusion through blockade of the F-actin network
Source: J Exp Clin Cancer Res. 2019 Nov 7;38:457. doi: 10.1186/s13046-019-1449-8 (PMC6836678; doi:10.1186/s13046-019-1449-8)
Supplement: Supplementary file 1 — Additional file 1: Table S1. (XLSX 130 kb) [file 13046_2019_1449_MOESM1_ESM.xlsx]

## Sheet: Sheet1
Accession	Description	ΣCoverage	Σ# Proteins	Σ# Unique Peptides	Σ# Peptides	Σ# PSMs	A5: Area(Control)	B5: Area(CEP)	C5: Area	D5: Area	E5: Area	F5: Area	G5: Area	Score A2	Coverage A2	# Peptides A2	# PSM A2	Score B2	Coverage B2	# Peptides B2	# PSM B2	Score C2	Coverage C2	# Peptides C2	# PSM C2	Score D2	Coverage D2	# Peptides D2	# PSM D2	Score E2	Coverage E2	# Peptides E2	# PSM E2	Score F2	Coverage F2	# Peptides F2	# PSM F2	Score G2	Coverage G2	# Peptides G2	# PSM G2	# AAs	MW [kDa]	calc. pI
P50570-2	Isoform 2 of Dynamin-2 OS=Homo sapiens GN=DNM2 - [DYN2_HUMAN]	20.79	13	1	10	18	1.80646e+06	1.28234e+07						0	4.27	2	2	0	4.73	2	2																					866	97.5909	7.63525
	Sequence	# PSMs	# Proteins	# Protein Groups	Protein Group Accessions	Modifications	MH+ [Da]	A5: Area	B5: Area	C5: Area	D5: Area	E5: Area	F5: Area	G5: Area	q-Value	PEP	A2	G2	XCorr A2	XCorr G2	B2	XCorr B2	C2	XCorr C2	D2	XCorr D2	E2	XCorr E2	F2	XCorr F2	# Missed Cleavages
	VYSPHVLNLTLIDLPGITK	1	13	1	P50570-2		2093.21	0	0						0.001	0.04081															0
	LDLMDEGTDAR	1	18	2	Q05193-3;P50570-2	M4(Oxidation)	1251.54	0	0						0.214	1															0
	EISYAIK	2	18	2	Q05193-3;P50570-2		823.457	2.65448e+06	0						0.271	1	Low		1.28582												0
	GMEELIPLVNK	2	6	1	P50570-2		1242.67	0	1.28234e+07						0.542	1					Low	1.31194									0
	AFIHHELLAYLYSSADQSSLMEESADQAQR	1	6	1	P50570-2		3410.59	958444	0						0.558	1	Low		1.74552												0
	DQILLLIDIEQSYINTNHEDFIGFANAQQR	4	6	1	P50570-2		3518.72	0	0						0.702	1		Low		0.307737	Low	0.970206									0
	GMEELIPLVNK	3	6	1	P50570-2	M2(Oxidation)	1258.68	0	0						0.709	1															0
	LQDAFSSIGQSCHLDLPQIAVVGGQSAGK	1	6	1	P50570-2	C12(Carbamidomethyl)	2983.47	0	0						0.727	1															0
	VPVGDQPPDIEYQIK	1	6	1	P50570-2		1697.88	0	0						0.899	1		Low		0.302192											0
	ESSLILAVTPANMDLANSDALK	1	6	1	P50570-2	M13(Oxidation)	2289.18	0	0																						0
	QVETIR	1	15	2	Q05193-3;P50570-2		745.418	0	0									Low		1.0537											0
Q13303-2	Isoform 2 of Voltage-gated potassium channel subunit beta-2 OS=Homo sapiens GN=KCNAB2 - [KCAB2_HUMAN]	46.46	6	1	8	15	1.03328e+07	7.07017e+07						2.15281	11.05	2	2	0	19.83	3	4																					353	39.2621	8.6167
	Sequence	# PSMs	# Proteins	# Protein Groups	Protein Group Accessions	Modifications	MH+ [Da]	A5: Area	B5: Area	C5: Area	D5: Area	E5: Area	F5: Area	G5: Area	q-Value	PEP	A2	G2	XCorr A2	XCorr G2	B2	XCorr B2	C2	XCorr C2	D2	XCorr D2	E2	XCorr E2	F2	XCorr F2	# Missed Cleavages
	LQLEYVDVVFANRPDPNTPMEETVR	1	6	1	Q13303-2		2932.47	1.9543e+06	0						0	6.33e-05	High		2.15281												0
	VSCLGLGTWVTFGGQITDEMAEQLMTLAYDNGINLFDTAEVYAAGK	2	5	1	Q13303-2	C3(Carbamidomethyl); M20(Oxidation)	4986.39	0	0						0.338	1					Low	0.246204									0
	AMTHVINQGMAMYWGTSR	3	6	1	Q13303-2	M10(Oxidation); M12(Oxidation)	2085.93	0	0						0.566	1		Low		1.46957											0
	NEGVSSVLLGASNADQLMENIGAIQVLPK	1	3	1	Q13303-2		2967.57	0	0						0.632	0.9022															0
	QTGSPGMIYR	1	2	1	Q13303-2		1109.53	0	0						0.755	1					Low	0.940447									0
	MYPESTTGSPAR	1	5	1	Q13303-2		1296.58	0	0						0.923	1															0
	WSSMEIMEAYSVAR	3	6	1	Q13303-2	M4(Oxidation); M7(Oxidation)	1691.73	1.87113e+07	7.07017e+07								Low		0.685966		Low	1.61559									0
	AEVVLGNIIK	1	6	1	Q13303-2		1055.65	0	0																						0
	WSSMEIMEAYSVAR	1	6	1	Q13303-2	M7(Oxidation)	1675.73	0	0																						0
	NEGVSSVLLGASNADQLMENIGAIQVLPK	1	3	1	Q13303-2	M18(Oxidation)	2983.57	0	0									Low		0.650465											0
B4DDX7	Tyrosine-protein kinase Fer OS=Homo sapiens GN=FER PE=2 SV=1 - [B4DDX7_HUMAN]	33.44	1	1	5	16	1.67163e+06	7.85146e+06						0	18.1	2	2	0	15.64	3	3																					326	38.0595	6.46826
	Sequence	# PSMs	# Proteins	# Protein Groups	Protein Group Accessions	Modifications	MH+ [Da]	A5: Area	B5: Area					G5: Area	q-Value	PEP	A2	G2	XCorr A2	XCorr G2	B2	XCorr B2	C2	XCorr C2	D2	XCorr D2	E2	XCorr E2	F2	XCorr F2	# Missed Cleavages
	EQEIEFDTSLLEENENLQANEIMWNNLTAESLQVMK	1	1	1	B4DDX7		4252.99	1.1978e+06	0						0.004	0.05261	High		0.998596												0
	EIQMSVEQIDPSTEYNNFIDVHR	7	1	1	B4DDX7		2764.31	2.14546e+06	2.19981e+06						0.308	1	Low		1.76999		Low	1.52054									0
	EQEIEFDTSLLEENENLQANEIMWNNLTAESLQVMK	1	1	1	B4DDX7	M23(Oxidation)	4268.96	0	0						0.915	1															0
	EYASTLQNLCNQVDK	3	1	1	B4DDX7	C10(Carbamidomethyl)	1782.83	0	1.75454e+07												Low	1.39287									0
	LHMLHNQYVLALK	1	1	1	B4DDX7		1579.88	0	3.80916e+06												Low	0.600717									0
	EQEIEFDTSLLEENENLQANEIMWNNLTAESLQVMK	2	1	1	B4DDX7	M23(Oxidation); M35(Oxidation)	4284.96	0	0																						0
	GIFDEYSQITSLVTEEIVNVHK	1	1	1	B4DDX7		2521.26	0	0																						0
P49454	Centromere protein F OS=Homo sapiens GN=CENPF PE=1 SV=2 - [CENPF_HUMAN]	13.3	1	1	26	77	1.91793e+06	8.72909e+06						0	6.26	9	11	0	6.11	9	13																					3210	367.537	5.07178
	Sequence	# PSMs	# Proteins	# Protein Groups	Protein Group Accessions	Modifications	MH+ [Da]	A5: Area	B5: Area					G5: Area	q-Value	PEP	A2	G2	XCorr A2	XCorr G2	B2
	TQGSSECISELSFSGPNALVPMDFLGNQEDIHNLQLR	3	1	1	P49454	C7(Carbamidomethyl)	4103.97	0	0						0.013	0.1622
	QCEELVQIK	3	1	1	P49454	C2(Carbamidomethyl)	1146.58	0	2.11329e+07						0.2	0.9515					Low
	SSTAMEMLQTQLK	2	1	1	P49454	M7(Oxidation)	1483.71	0	0						0.221	1
	ASIEHEALYLEADLEVVQTEK	6	1	1	P49454		2387.19	683464	2.46788e+06						0.245	1	Low		1.02183		Low
	ALLEQTGDMSLLSNLEGAVSANQCSVDEVFCSSLQTYVDSLK	23	1	1	P49454	M9(Oxidation); C24(Carbamidomethyl); C31(Carbamidomethyl)	4595.12	0	2.09835e+06						0.247	0.9822	Low	Low	0.719047	0.192388	Low
	AEQAFQASQIK	1	1	1	P49454		1220.63	0	0						0.324	1
	QLHIAEK	1	1	1	P49454		838.479	0	1.65035e+06						0.47	0.9515					Low
	EMSSIISLNK	1	1	1	P49454	M2(Oxidation)	1137.58	0	1.81519e+06						0.528	0.9659					Low
	TNQEHAALEAENSK	3	1	1	P49454		1541.71	776629	0						0.538	1	Low		1.51163
	LQLLSNEIMDK	2	1	1	P49454	M9(Oxidation)	1319.69	0	0						0.545	1
	TQGSSECISELSFSGPNALVPMDFLGNQEDIHNLQLR	1	1	1	P49454	C7(Carbamidomethyl); M22(Oxidation)	4119.9	195941	0						0.569	1	Low		0.0594297
	AVMSGIHPAEDTEGTEFEPEGLPEVVK	3	1	1	P49454		2868.39	0	0						0.586	1					Low
	IQELEGQLDK	2	1	1	P49454		1172.63	0	1.59508e+06						0.613	1					Low
	SLLAFDQQPAMHHSFANIIGEQGSMPSER	1	1	1	P49454	M11(Oxidation); M25(Oxidation)	3230.53	0	283379						0.619	1					Low
	ALEAALVEK	1	1	1	P49454		943.547	0	0						0.645	1
	SNHLLEDSLK	1	1	1	P49454		1155.61	1.39194e+06	0						0.674	1	Low		1.12871
	ALLEQTGDMSLLSNLEGVVSANQCSVDEVFCSSLQEENLTR	6	1	1	P49454	C24(Carbamidomethyl); C31(Carbamidomethyl)	4543.11	0	2.58647e+06						0.687	1	Low	Low	1.14674	0.579931	Low
	IFTTPLTPSQYYSGSK	1	1	1	P49454		1789.91	0	0						0.693	0.926
	LECLLNECTSLCENR	3	1	1	P49454	C3(Carbamidomethyl); C8(Carbamidomethyl); C12(Carbamidomethyl)	1910.85	2.32004e+06	0						0.936	1	Low	Low	0.454616	0.503279
	QQLENNLEEFK	1	1	1	P49454		1391.68	0	0						0.938	1		Low		1.09141
	FQELQLQLEK	1	1	1	P49454		1275.7	608931	0								Low		1.07945
	ALLEQTGDMSLLSNLEGAVSANQCSVDEVFCSSLQTYVDSLK	1	1	1	P49454	C24(Carbamidomethyl); C31(Carbamidomethyl)	4579.18	2.04182e+06	0								Low		0.948584
	ELSQLQAAQEK	1	1	1	P49454		1244.66	803659	0								Low		0.467701
	ELQMSEENQELVILDAENSK	1	1	1	P49454		2319.11	0	0
	YELVTELNDSR	1	1	1	P49454		1338.64	0	0
	ISHELQVK	2	1	1	P49454		953.543	0	0
	QCLNQSQNFAEEMK	1	1	1	P49454	C2(Carbamidomethyl); M13(Oxidation)	1742.74	0	0
	ATTQILEELK	2	1	1	P49454		1145.64	0	0
	SLLAFDQQPAMHHSFANIIGEQGSMPSER	1	1	1	P49454		3198.48	0	0
	SLLAFDQQPAMHHSFANIIGEQGSMPSER	1	1	1	P49454	M25(Oxidation)	3214.51	0	0									Low		0.308048
Q9C099	Leucine-rich repeat and coiled-coil domain-containing protein 1 OS=Homo sapiens GN=LRRCC1 PE=1 SV=2 - [LRCC1_HUMAN]	21.03	2	1	10	28	1.64757e+06	5.39869e+06						0	9.3	4	4	0	13.76	5	5																					1032	119.522	5.88428
	Sequence	# PSMs	# Proteins	# Protein Groups	Protein Group Accessions	Modifications	MH+ [Da]	A5: Area	B5: Area					G5: Area	q-Value	PEP	A2	G2	XCorr A2	XCorr G2	B2	XCorr B2	C2	XCorr C2	D2	XCorr D2	E2	XCorr E2	F2	XCorr F2	# Missed Cleavages
	CIDSANLK	1	2	1	Q9C099	C1(Carbamidomethyl)	920.452	0	0						0.018	0.2482															0
	NIFGEPVNLTEINSSQLQCLEGLLDNLVSSDSPLNISEDEIIDR	5	2	1	Q9C099	C19(Carbamidomethyl)	4900.43	0	92703.2						0.232	0.9515	Low		0.225549		Low	0.200505									0
	VWGHELAQQGSSLAQNR	5	2	1	Q9C099		1880.92	2.10299e+06	1.07047e+07						0.463	1	Low		0.758814		Low	0.995695									0
	MPVITAPIDELVPLEQFASTPSDAVLTSFMSVCQSSEPEK	2	2	1	Q9C099	M1(Oxidation); M30(Oxidation); C33(Carbamidomethyl)	4383.06	0	0						0.61	1					Low	0.106049									0
	IIDDQTETIR	1	2	1	Q9C099		1203.63	0	0						0.686	1					Low	0.740599									0
	LDDQILQLLNETSNSIDNVLEK	4	2	1	Q9C099		2514.32	0	0						0.752	1		Low		0.681417											0
	MEAAAAVVAAEAEVENEDGDSSCGDVCFMDK	1	1	1	Q9C099	C23(Carbamidomethyl); C27(Carbamidomethyl); M29(Oxidation)	3293.33	0	0						0.761	1					Low	0.0191448									0
	MEAAAAVVAAEAEVENEDGDSSCGDVCFMDK	2	1	1	Q9C099	C23(Carbamidomethyl); C27(Carbamidomethyl)	3277.32	0	0						0.933	1															0
	DTDITSESDYGNR	4	2	1	Q9C099		1472.61	1.81403e+06	0								Low		0.789622												0
	IEAIDHIWNLQHLDLSSNQISR	2	2	1	Q9C099		2602.33	1.0257e+06	0								Low		0.405357												0
	VQLISELAAK	1	2	1	Q9C099		1071.64	0	0																						0
O75366-2	Isoform 2 of Advillin OS=Homo sapiens GN=AVIL - [AVIL_HUMAN]	13.55	3	2	7	23	940176	3.00723e+06						2.66482	6.9	3	3	7.29338	7.39	4	6																					812	91.1058	5.80811
	Sequence	# PSMs	# Proteins	# Protein Groups	Protein Group Accessions	Modifications	MH+ [Da]	A5: Area	B5: Area					G5: Area	q-Value	PEP	A2	G2	XCorr A2	XCorr G2	B2	XCorr B2	C2	XCorr C2	D2	XCorr D2	E2	XCorr E2	F2	XCorr F2	# Missed Cleavages
	DSSQDEQSCAAIYTTQLDDYLGGSPVQHR	7	3	1	O75366-2	C9(Carbamidomethyl)	3241.44	1.44048e+06	1.61138e+06						0	1.318e-15	High		1.86972		High	2.68403									0
	HVETNTYDVK	3	3	1	O75366-2		1205.58	439876	0						0.001	0.005898	High		2.66482												0
	NQNQELPEDVNPAK	1	2	1	O75366-2		1595.77	0	0						0.372	0.8069															0
	FDVTLLHTKPEVAAQER	6	2	1	O75366-2		1954.04	0	2.60609e+06						0.424	1	Low		0.731568		Low	0.963175									0
	QGIIYK	3	3	1	O75366-2		721.425	0	488408						0.539	1					Low	0.916958									0
	MELALVPVSAHGNFYEGDCYVILSTR	1	3	1	O75366-2	C19(Carbamidomethyl)	2941.43	0	0						0.675	1															0
	IGVIEGDK	2	2	1	O75366-2		830.463	0	4.80421e+06												Low	2.11617									0
Q15417	Calponin-3 OS=Homo sapiens GN=CNN3 PE=1 SV=1 - [CNN3_HUMAN]	42.55	4	5	8	29	3.2803e+06	1.04227e+07						14.5307	32.22	6	7	10.97	20.97	5	5																					329	36.3908	6.04932
	Sequence	# PSMs	# Proteins	# Protein Groups	Protein Group Accessions	Modifications	MH+ [Da]	A5: Area	B5: Area	C5: Area	D5: Area	E5: Area	F5: Area	G5: Area	q-Value	PEP	A2	G2	XCorr A2	XCorr G2	B2	XCorr B2	C2	XCorr C2	D2	XCorr D2	E2	XCorr E2	F2	XCorr F2	# Missed Cleavages
	CASQAGMTAYGTR	4	4	1	Q15417	C1(Carbamidomethyl)	1373.59	1.16773e+06	0						0	3.868e-07	High		3.716												0
	GASQAGMLAPGTR	5	4	1	Q15417		1216.61	2.23535e+06	1.783e+06						0	0.00641	High		3.22025		High	3.25358									0
	AIQAYGMKPHDIFEANDLFENGNMTQVQTTLVALAGLAK	3	3	1	Q15417		4220.15	2.21313e+06	0						0	0.0004134	High		3.02532												0
	DGIILCELINK	5	4	1	Q15417	C6(Carbamidomethyl)	1287.7	1.60832e+06	1.33217e+06						0	5.526e-05	High		2.65808		High	2.48563									0
	AGQSVIGLQMGTNK	3	4	1	Q15417		1403.73	0	1.51054e+06						0	0.0004611					High	3.29446									0
	GPSYGLSAEVK	4	7	2	Q99439;Q15417		1107.57	1.65059e+06	1.25184e+06						0.001	0.007595	High		1.91105		High	1.93637									0
	NWIEEVTGMSIGPNFQLGLK	2	2	1	Q15417		2233.14	0	2.79744e+07						0.556	1					Low	0.671455									0
	LTLQPVDNSTISLQMGTNK	3	3	1	Q15417		2060.06	5.39243e+06	0								Low		0.503602												0
O15143	Actin-related protein 2/3 complex subunit 1B OS=Homo sapiens GN=ARPC1B PE=1 SV=3 - [ARC1B_HUMAN]	32.8	4	4	7	18	304104	931890						1.94261	9.68	2	3	3.60884	16.4	3	3																					372	40.9234	8.35303
	Sequence	# PSMs	# Proteins	# Protein Groups	Protein Group Accessions	Modifications	MH+ [Da]	A5: Area	B5: Area					G5: Area	q-Value	PEP	A2	G2	XCorr A2	XCorr G2	B2	XCorr B2	C2	XCorr C2	D2	XCorr D2	E2	XCorr E2	F2	XCorr F2	# Missed Cleavages
	CSQFCTTGMDGGMSIWDVK	3	1	1	O15143	C1(Carbamidomethyl); C5(Carbamidomethyl)	2179.89	0	1.06394e+06						0	1.099e-10		Low		0.120922	High	3.60884									0
	FAVGSGSR	3	4	1	O15143		780.4	304104	0						0.001	0.01514	High		1.94261												0
	EVEERPAPTPWGSK	3	1	1	O15143		1582.79	0	817513						0.001	0.0264					High	1.4158									0
	ASSEGGTAAGAGLDSLHK	1	1	1	O15143		1628.79	0	0						0.022	0.2889															0
	MPFGELMFESSSSCGWVHGVCFSASGSR	2	1	1	O15143	C14(Carbamidomethyl); C21(Carbamidomethyl)	3096.33	0	914222						0.234	0.9515					Low	0.699744									0
	MPFGELMFESSSSCGWVHGVCFSASGSR	3	1	1	O15143	M1(Oxidation); C14(Carbamidomethyl); C21(Carbamidomethyl)	3112.31	0	0						0.256	0.9954	Low		0.279862												0
	MPFGELMFESSSSCGWVHGVCFSASGSR	1	1	1	O15143	M1(Oxidation); M7(Oxidation); C14(Carbamidomethyl); C21(Carbamidomethyl)	3128.29	0	0						0.561	1															0
	MAYHSFLVEPISCHAWNK	1	4	1	O15143	C13(Carbamidomethyl)	2190.02	0	0						0.569	1															0
	EHNGQVTGIDWAPESNR	1	4	1	O15143		1909.9	0	0						0.903	1		Low		1.53593											0
P23284	Peptidyl-prolyl cis-trans isomerase B OS=Homo sapiens GN=PPIB PE=1 SV=2 - [PPIB_HUMAN]	31.02	1	5	6	21	4.57067e+06	4.6469e+06						11.0065	31.02	6	6	3.9932	12.5	2	2																					216	23.7275	9.40771
	Sequence	# PSMs	# Proteins	# Protein Groups	Protein Group Accessions	Modifications	MH+ [Da]	A5: Area	B5: Area					G5: Area	q-Value	PEP	A2	G2	XCorr A2	XCorr G2	B2
	HYGPGWVSMANAGK	5	1	1	P23284		1474.69	2.95067e+06	2.3971e+06						0	2.665e-08	High		3.28715		High
	DFMIQGGDFTR	4	1	1	P23284		1286.59	2.63194e+06	0						0	5.7e-06	High		2.98969
	TVDNFVALATGEK	5	1	1	P23284		1364.71	7.40821e+06	6.8967e+06						0	1.954e-05	High		2.62304		High
	DTNGSQFFITTVK	3	1	1	P23284		1457.73	3.35313e+06	0						0	0.004429	High		2.10667
	FPDENFK	3	1	1	P23284		896.416	802668	0						0.01	0.1709	Medium		1.40201
	VLEGMEVVR	1	1	1	P23284	M5(Oxidation)	1047.55	294365	0						0.171	0.9668	Low		1.29899
Q8WX93	Palladin OS=Homo sapiens GN=PALLD PE=1 SV=3 - [PALLD_HUMAN]	18.73	8	1	12	19	3.66282e+06	1.02395e+07						0	4.99	3	3	0	1.88	2	2																	0	5.13	2	2	1383	150.47	7.09326
	Sequence	# PSMs	# Proteins	# Protein Groups	Protein Group Accessions	Modifications	MH+ [Da]	A5: Area	B5: Area					G5: Area	q-Value	PEP	A2	G2	XCorr A2	XCorr G2	B2
	FFRPHFLQAPGDLTVQEGK	3	8	1	Q8WX93		2187.13	2.36653e+06	0						0.004	0.04913	Low		1.20415
	SISSPVSK	1	4	1	Q8WX93		804.446	0	0						0.171	1
	IASDEEIQGTK	1	7	1	Q8WX93		1190.59	0	1.04426e+07						0.458	0.9515					Low
	SAPPSPPFPPPPAFPELAACTPPASPEPMSALASR	1	2	1	Q8WX93	C20(Carbamidomethyl); M29(Oxidation)	3555.75	539099	0						0.655	1	Low		0.710814
	ENGVHSLIIEPVTSR	1	8	1	Q8WX93		1650.88	0	0						0.673	1
	QFIAAQNLGPASGHGTPASSPSSSSLPSPMSPTPR	1	3	1	Q8WX93		3419.69	0	0						0.718	1
	NTDFFPGLSAFLSQEEINK	1	4	1	Q8WX93		2157.04	0	0						0.726	1
	HCYQDNQDLAVPHNR	4	4	1	Q8WX93	C2(Carbamidomethyl)	1866.81	8.08285e+06	1.00365e+07						0.733	1	Low		0.991781		Low
	VSMHQDNHGYICLLIQGATK	2	8	1	Q8WX93	C12(Carbamidomethyl)	2285.13	0	0						0.737	1
	STAEPEEICTLVIAETFPEDAGIFTCSAR	1	6	1	Q8WX93	C9(Carbamidomethyl); C26(Carbamidomethyl)	3214.51	0	0						0.91	1		Low		0.538302
	TGVTTAVIQPLSVPVQQVHSPTSYLCRPDGTTTAYFPPVFTK	1	6	1	Q8WX93	C26(Carbamidomethyl)	4561.31	0	0						0.937	1		Low		0.0841895
	GAPPLQVQWFR	1	6	1	Q8WX93		1298.69	0	0
	QFIAAQNLGPASGHGTPASSPSSSSLPSPMSPTPR	1	3	1	Q8WX93	M30(Oxidation)	3435.64	0	0
Q9UGI8-2	Isoform 2 of Testin OS=Homo sapiens GN=TES - [TES_HUMAN]	13.11	3	1	3	5	358322	865882						0	2.67	1	1	2.52952	10.44	2	2																					412	46.8783	7.59131
	Sequence	# PSMs	# Proteins	# Protein Groups	Protein Group Accessions	Modifications	MH+ [Da]	A5: Area	B5: Area					G5: Area	q-Value	PEP	A2	G2	XCorr A2	XCorr G2	B2
	NVMILTNPVAAK	1	3	1	Q9UGI8-2		1270.72	0	865882						0	6.959e-05					High
	HFCCFDCDSILAGEIYVMVNDKPVCKPCYVK	3	2	1	Q9UGI8-2	C3(Carbamidomethyl); C4(Carbamidomethyl); C7(Carbamidomethyl); C25(Carbamidomethyl); C28(Carbamidomethyl)	3824.71	0	0						0.331	1					Low
	LPCEMDAQGPK	1	2	1	Q9UGI8-2	C3(Carbamidomethyl); M5(Oxidation)	1261.56	358322	0								Low		0.941147
Q8NHQ1-2	Isoform 2 of Centrosomal protein of 70 kDa OS=Homo sapiens GN=CEP70 - [CEP70_HUMAN]	14.08	5	1	5	28	6.97358e+06	1.60337e+07						4.61571	8.3	3	7	2.03423	10.47	3	6													0	1.44	1	1	0	1.44	1	1	554	64.8394	6.26514
	Sequence	# PSMs	# Proteins	# Protein Groups	Protein Group Accessions	Modifications	MH+ [Da]	A5: Area	B5: Area					G5: Area	q-Value	PEP	A2	G2	XCorr A2	XCorr G2	B2
	QQEEAEWESINVLLMMHGLKPLSLVK	18	5	1	Q8NHQ1-2		3022.58	1.74235e+07	3.66361e+07						0.007	0.1268	Medium		2.52815		Low
	QDENEGIK	5	3	1	Q8NHQ1-2		932.427	2.72395e+06	2.64344e+06						0.224	1	Low		1.3866		Low
	ANDLEQIMESVK	1	4	1	Q8NHQ1-2	M8(Oxidation)	1392.66	773320	0								Low		1.30262
	LLVEETSCQQNMIQELIETNQQLR	2	5	1	Q8NHQ1-2	C8(Carbamidomethyl); M12(Oxidation)	2933.45	0	8.82149e+06												Low
	LQELINHK	2	3	1	Q8NHQ1-2		994.568	0	0									Low		0.774334
Q01484	Ankyrin-2 OS=Homo sapiens GN=ANK2 PE=1 SV=4 - [ANK2_HUMAN]	14.43	7	1	25	55	2.70122e+06	6.12734e+06						0	3.89	7	7	0	4.62	9	10													0	1.87	4	6	0	2.86	4	4	3957	433.448	5.13525
	Sequence	# PSMs	# Proteins	# Protein Groups	Protein Group Accessions	Modifications	MH+ [Da]	A5: Area	B5: Area					G5: Area	q-Value	PEP	A2	G2	XCorr A2	XCorr G2	B2
	SGLTSLHLAAQEDK	4	7	1	Q01484		1469.74	0	5.10431e+06						0.021	0.2766					Low
	CFCMTDDK	2	6	1	Q01484	C1(Carbamidomethyl); C3(Carbamidomethyl)	1076.38	0	0						0.088	0.686		Low		0.0509606
	HAVSTEAEDR	5	2	1	Q01484		1114.52	2.46789e+06	2.06875e+06						0.122	0.9176	Low		1.46948		Low
	TMPTSTPAPPSAEYESSVSEDFLSSVDEENK	3	2	1	Q01484		3331.44	0	0						0.358	1		Low		0.240175
	LSWGTENLDNVALSSSPIHSGFLVSFMVDAR	1	6	1	Q01484		3349.68	0	0						0.381	1		Low		1.22741
	LNVPETMTEVLDVSDEEGDDTMTGDGGEYLRPEDLK	1	7	1	Q01484		3969.79	0	0						0.413	1
	FSMDVPVSDLAENDEIYDPQITSPYENVPSQSFFSSEESK	2	2	1	Q01484	M3(Oxidation)	4544.06	0	0						0.499	1
	VQPPSPLPSSMDSNSSPEEVQFQPVVSK	4	2	1	Q01484		2997.47	0	0						0.53	1
	APVDDVTLDYLTALHVAAHCGHYR	1	7	1	Q01484	C20(Carbamidomethyl)	2694.3	0	0						0.557	1	Low		0.855453
	LLCSITGGTTPAQWEDITGTTPLTFVNECVSFTTNVSAR	3	6	1	Q01484	C3(Carbamidomethyl); C29(Carbamidomethyl)	4245.01	211197	0						0.562	0.9847	Low		0.332888		Low
	TETTTEIR	1	2	1	Q01484		950.484	0	0						0.614	1
	TPTEEGTPTSEQNPFLFQEGK	2	2	1	Q01484		2337.1	0	797122						0.661	1					Low
	MTAILTTDVSDK	1	4	1	Q01484	M1(Oxidation)	1310.65	0	0						0.668	1					Low
	SPLSPDTPSSEEVSYEVTPK	7	2	1	Q01484		2149	0	0						0.711	1	Low		0.900494
	MESQQESTLWEMQSDSVSSSFEPTMSATTTVVGEQISK	1	2	1	Q01484	M1(Oxidation); M12(Oxidation)	4214.83	0	0						0.734	1
	SHLVNEVPVLASPDLLSEVSEMK	1	4	1	Q01484	M22(Oxidation)	2509.28	0	0						0.754	1
	MQDLPEESSLEYQQEYFVTTPGTETSETQK	1	4	1	Q01484		3495.53	0	0						0.756	1
	TSLVIVESADNQPETCER	1	4	1	Q01484	C16(Carbamidomethyl)	2047.97	0	0						0.933	1
	ETVDDEADLLPDDVSEEVEEIPASDAQLNSQMGISASTETPTK	2	2	1	Q01484	M32(Oxidation)	4592.07	0	0						0.936	1		Low		0.979631
	TVAPQGQDMASIAPDNR	1	2	1	Q01484	M9(Oxidation)	1786.83	2.50483e+06	0								Low		1.46227
	LIEVGPSGAQFLGK	2	5	1	Q01484		1415.79	1.50257e+06	0								Low		1.0596
	MQDLPEESSLEYQQEYFVTTPGTETSETQK	3	4	1	Q01484	M1(Oxidation)	3511.59	3.13096e+06	4.49877e+06								Low		0.710699		Low
	SVIEIPTAPMENVPFTESK	2	2	1	Q01484	M10(Oxidation)	2105.06	0	8.77895e+06												Low
	MDIVHLMETNTEPLQER	1	4	1	Q01484		2056	0	0												Low
	NQMQIASTLLNYGAETNIVTK	1	7	1	Q01484	M3(Oxidation)	2325.17	0	1.35187e+06												Low
	MDIVHLMETNTEPLQER	1	4	1	Q01484	M7(Oxidation)	2071.97	0	0
	RPPVSPSGR	1	2	1	Q01484		952.528	0	0
Q07954	Prolow-density lipoprotein receptor-related protein 1 OS=Homo sapiens GN=LRP1 PE=1 SV=2 - [LRP1_HUMAN]	6.67	1	1	15	39	1.15046e+06	2.51301e+06						0	2.31	4	11	3.30553	2.9	6	7													0	2.22	4	6	0	2.84	5	5	4544	504.276	5.38916
	Sequence	# PSMs	# Proteins	# Protein Groups	Protein Group Accessions	Modifications	MH+ [Da]	A5: Area	B5: Area					G5: Area	q-Value	PEP	A2	G2	XCorr A2	XCorr G2	B2
	MYEGGEPDDVGGLLDADFALDPDKPTNFTNPVYATLYMGGHGSR	8	1	1	Q07954	M1(Oxidation)	4719.15	0	2.6475e+06						0.009	0.1789	Low	Low	1.43697	0.0986778	High
	NLNAPVQPFEDPEHMK	3	1	1	Q07954		1865.89	3.17328e+06	2.58791e+06						0.074	0.7717	Low		1.67159		Low
	CDNDNDCGDNSDEAGCSHSCSSTQFK	2	1	1	Q07954	C1(Carbamidomethyl); C7(Carbamidomethyl); C16(Carbamidomethyl); C20(Carbamidomethyl)	2967.02	0	0						0.206	0.942		Low		0.227471
	TSLCYAPSWVCDGANDCGDYSDER	1	1	1	Q07954	C4(Carbamidomethyl); C11(Carbamidomethyl); C17(Carbamidomethyl)	2798.08	0	0						0.311	1		Low		0.779492
	DCPEVTCAPNQFQCSITK	2	1	1	Q07954	C2(Carbamidomethyl); C7(Carbamidomethyl); C14(Carbamidomethyl)	2154.93	159040	419378						0.443	0.9515	Low		1.38526		Low
	IVYEGPELNHAFGLCHHGNYLFWTEYR	9	1	1	Q07954	C15(Carbamidomethyl)	3322.53	119069	25559						0.515	1	Low		1.19563		Low
	MYEGGEPDDVGGLLDADFALDPDKPTNFTNPVYATLYMGGHGSR	2	1	1	Q07954	M1(Oxidation); M38(Oxidation)	4735.1	0	108245						0.579	1					Low
	NLFWTSYDTNK	1	1	1	Q07954		1388.65	0	0						0.612	1
	MYEGGEPDDVGGLLDADFALDPDKPTNFTNPVYATLYMGGHGSR	1	1	1	Q07954		4703.12	0	0						0.612	1
	SLDPFKPFIIFSNR	1	1	1	Q07954		1680.92	0	1.26435e+06						0.675	1					Low
	MHLNGSNVQVLHR	1	1	1	Q07954	M1(Oxidation)	1520.76	0	0						0.72	1
	HTVDQTRPGAFER	2	1	1	Q07954		1513.76	0	2.30363e+06												Low
	AFVLDECQNLMFWTNWNEQHPSIMR	1	1	1	Q07954	C7(Carbamidomethyl); M11(Oxidation)	3182.45	0	0
	ETGSGGWPNGLTVDYLEK	1	1	1	Q07954		1922.93	0	0
	SGFHTVPGQPGCQDINECLR	2	1	1	Q07954	C12(Carbamidomethyl); C18(Carbamidomethyl)	2272.03	0	0									Low		0.896785
	TLISGMIDEPHAIVVDPLR	1	1	1	Q07954	M6(Oxidation)	2092.13	0	0
	DGILFWTDWDASLPR	1	1	1	Q07954		1791.86	0	0									Low		0.495446
E9PGC8	MAP1 light chain LC2 OS=Homo sapiens GN=MAP1A PE=2 SV=1 - [E9PGC8_HUMAN]	13.94	4	1	17	32	6.33481e+06	3.09489e+06						1.63735	3.85	6	8	0	3.88	4	4													0	2.6	2	3					3041	331.055	4.93213
	Sequence	# PSMs	# Proteins	# Protein Groups	Protein Group Accessions	Modifications	MH+ [Da]	A5: Area	B5: Area					G5: Area	q-Value	PEP	A2	G2	XCorr A2	XCorr G2	B2
	LEALLEK	4	4	1	E9PGC8		815.488	9.0089e+06	0						0.019	0.2892	Medium		1.63735
	GSSGAPVYVDLAYIPNHCSGK	1	4	1	E9PGC8	C18(Carbamidomethyl)	2192.04	0	0						0.332	1
	GELSPSFLNPPLPPSIDDR	1	4	1	E9PGC8		2051.04	0	0						0.343	1
	GPSPPLNGNILSCSPDR	6	4	1	E9PGC8	C13(Carbamidomethyl)	1780.86	5.03452e+06	4.19569e+06						0.347	1	Low		1.23457		Low
	LNPEPTLPTMDGVAEFSEYVSETVDVPSPFDLLEPPTSGGFLK	1	1	1	E9PGC8		4622.24	0	0						0.388	1	Low		1.18707
	SPESLPGPALEDIAIK	1	4	1	E9PGC8		1636.88	0	0						0.41	1
	YPVATQK	1	4	1	E9PGC8		806.442	4.96103e+06	0						0.578	1	Low		0.779277
	AELEEMEEVHPSDEEEEDATK	6	4	1	E9PGC8	M6(Oxidation)	2462.02	3.35296e+06	1.9941e+06						0.645	1	Low		0.555941		Low
	DPGIQAFLTVSCLGEGDWSHLGLSSSQETLHLR	3	1	1	E9PGC8	C12(Carbamidomethyl)	3610.78	0	0						0.666	1					Low
	YSAQTDITDDSLDR	1	4	1	E9PGC8		1599.7	0	0						0.699	1
	YLPGAITSPDEHILTPDSSFSK	1	4	1	E9PGC8		2375.15	1.02149e+06	0						0.742	1	Low		1.42451
	SSRPDTLLSPEQPVCPAGGSGGPPSSASPEVEAGPQGCATEPRPHR	1	4	1	E9PGC8	C15(Carbamidomethyl); C38(Carbamidomethyl)	4664.2	0	0						0.933	1
	AGGVSGTHHPRPGHDPPPLPQPDPRPSPPRPDVCMADPEGLSSESGR	1	4	1	E9PGC8	C34(Carbamidomethyl); M35(Oxidation)	4914.31	0	0												Low
	SLSPEDAESLSVLSVPSPDTANQEPTPK	1	4	1	E9PGC8		2895.39	0	0
	FHTSTYDLPGPEGAGPFEASQPADSAVPATSGK	1	4	1	E9PGC8		3289.54	0	0
	TEATQGLDYVPSAGTISPTSSLEEDK	1	4	1	E9PGC8		2696.28	0	0
	METEAEPARPHGVAMETTPGLGLR	1	1	1	E9PGC8	M1(Oxidation)	2566.23	0	0
P02545	Prelamin-A/C OS=Homo sapiens GN=LMNA PE=1 SV=1 - [LMNA_HUMAN]	25.6	8	14	15	65	5.86156e+06	2.84524e+06						31.3387	22.44	13	14	25.8037	17.77	10	10													0	2.56	1	2	19.1417	13.7	7	8	664	74.0947	7.02002
	Sequence	# PSMs	# Proteins	# Protein Groups	Protein Group Accessions	Modifications	MH+ [Da]	A5: Area	B5: Area					G5: Area	q-Value	PEP	A2	G2	XCorr A2	XCorr G2	B2
	NSNLVGAAHEELQQSR	7	7	1	P02545		1752.86	6.98086e+06	983878						0	1.185e-08	High	High	5.09424	2.79252	High
	SVGGSGGGSFGDNLVTR	7	4	1	P02545		1566.75	1.58189e+06	1.33583e+06						0	0.002671	High	High	4.6468	3.45026	High
	SGAQASSTPLSPTR	6	4	1	P02545		1359.69	5.68898e+06	0						0	1.046e-05	High	High	3.43017	2.66004
	MQQQLDEYQELLDIK	5	7	1	P02545		1893.94	4.91485e+06	2.74349e+06						0	7.114e-05	High		3.29091		High
	LADALQELR	5	8	1	P02545		1028.57	2464028	2.37206e+06						0	0.0001747	High		3.0447		High
	AAYEAELGDAR	5	4	1	P02545		1165.55	2.1272e+06	1.40883e+06						0	3.556e-06	High		2.94489		High
	EGDLIAAQAR	6	8	1	P02545		1043.55	3.35491e+06	2.86001e+06						0	2.977e-05	High	Medium	2.90616	1.87904	High
	TALINSTGEEVAMR	4	6	1	P02545		1491.75	3.78631e+06	2.62594e+06						0	0.0026	High	High	2.34322	2.68239	High
	SLETENAGLR	6	4	1	P02545		1089.55	4.70904e+06	2.93223e+06						0	0.000763	High	High	2.02839	1.84391	High
	TLEGELHDLR	2	8	1	P02545		1182.61	0	0						0.001	0.01746	High		1.60918
	LAVYIDR	2	4	1	P02545		849.484	1.05136e+06	784150						0.002	0.02891	High		1.39399		High
	LQLELSK	2	4	1	P02545		830.499	930675	0						0.004	0.05462	High		1.41955
	ITESEEVVSR	1	4	1	P02545		1148.57	0	0						0.005	0.04188		High		1.75141
	LSPSPTSQR	5	7	1	P02545		972.512	1.32141e+06	1.15678e+06						0.032	0.4201	Low		1.24086		Low
	TALINSTGEEVAMR	1	6	1	P02545	M13(Oxidation)	1507.75	0	0
	VAVEEVDEEGK	1	7	1	P02545		1203.58	0	0
Q9Y490	Talin-1 OS=Homo sapiens GN=TLN1 PE=1 SV=3 - [TLN1_HUMAN]	34.63	4	34	51	142	8.39433e+06	4.05029e+06						67.2658	17.43	29	33	54.848	15.9	22	24													0	4.29	4	4	0	2.13	2	2	2541	269.599	6.07471
	Sequence	# PSMs	# Proteins	# Protein Groups	Protein Group Accessions	Modifications	MH+ [Da]	A5: Area	B5: Area					G5: Area	q-Value	PEP	A2	G2	XCorr A2	XCorr G2	B2
	LNEAAAGLNQAATELVQASR	3	2	1	Q9Y490		2027.06	1.84197e+06	0						0	1.393e-11	High		5.24141
	SGASGPENFQVGSMPPAQQQITSGQMHR	7	2	1	Q9Y490		2927.35	8.54394e+06	7.01472e+06						0	5.988e-14	High	Low	4.4767	0.25843	High
	MVAAATNNLCEAANAAVQGHASQEK	4	2	1	Q9Y490	C10(Carbamidomethyl)	2556.2	2.36009e+06	2.11178e+06						0	7.999e-05	High		4.36319		High
	LAQAAQSSVATITR	5	2	1	Q9Y490		1416.78	1.71348e+06	1.38595e+06						0	5.495e-10	High		4.35828		High
	EADESLNFEEQILEAAK	3	2	1	Q9Y490		1935.92	1.69349e+06	1.38953e+06						0	1.457e-11	High		3.89521		High
	MATNAAAQNAIK	3	2	1	Q9Y490		1203.62	1.48613e+06	0						0	1.526e-07	High		3.66203
	TLAESALQLLYTAK	3	2	1	Q9Y490		1521.86	810403	0						0	0.0007222	High		3.48102
	ILAQATSDLVNAIK	5	2	1	Q9Y490		1456.84	1.64241e+06	865231						0	4.22e-07	High		3.39248		High
	VGDDPAVWQLK	5	2	1	Q9Y490		1227.64	1.63203e+06	1.46694e+06						0	0.005042	High		3.30026		High
	STVLQQQYNR	2	2	1	Q9Y490		1236.63	742940	0						0	0.0002113	High		3.0498
	ASAGPQPLLVQSCK	6	2	1	Q9Y490	C13(Carbamidomethyl)	1455.76	2.08829e+06	1.52895e+06						0	4.354e-06	High		2.89807		High
	ELLENPVQPINDMSYFGCLDSVMENSK	8	2	1	Q9Y490	C18(Carbamidomethyl)	3129.43	2.74064e+06	1.93282e+06						0	1.641e-07	High		2.78081		High
	GTEWVDPEDPTVIAENELLGAAAAIEAAAK	8	2	1	Q9Y490		3051.53	1.96979e+06	1.53857e+06						0	0.0001865	High		2.71217		High
	YDQATDTILTVTENIFSSMGDAGEMVR	5	2	1	Q9Y490		2964.37	3.06414e+06	0						0	0.0009333	High		2.47149
	VMVTNVTSLLK	3	4	1	Q9Y490		1204.7	1.18557e+06	887254						0	2.22e-06	High		2.35049		High
	EVANSTANLVK	1	4	1	Q9Y490		1145.61	1.05146e+06	0						0	0.006415	High		2.28558
	AAMEPIVISAK	2	2	1	Q9Y490		1129.63	778623	0						0	0.001108	High		2.25103
	VLVQNAAGSQEK	5	2	1	Q9Y490		1243.67	2.7258e+06	2.12507e+06						0	0.000204	High		2.21352		High
	TVTDMLMTICAR	1	2	1	Q9Y490	C10(Carbamidomethyl)	1411.67	653649	0						0	7.257e-06	High		2.16655
	AVTQALNR	4	2	1	Q9Y490		872.496	887055	747292						0	0.007819	High		1.55357		High
	SNTSPEELGPLANQLTSDYGR	1	1	1	Q9Y490		2249.07	0	732117						0	5.49e-07					High
	VVAPTISSPVCQEQLVEAGR	2	2	1	Q9Y490	C11(Carbamidomethyl)	2140.11	0	1.48004e+06						0	1.412e-14					High
	LGAASLGAEDPETQVVLINAVK	1	2	1	Q9Y490		2195.2	0	981415						0	2.136e-10					High
	CVSCLPGQR	1	2	1	Q9Y490	C1(Carbamidomethyl); C4(Carbamidomethyl)	1076.5	0	689979						0	0.003123					High
	ACEFAGFQCQIQFGPHNEQK	2	2	1	Q9Y490	C2(Carbamidomethyl); C9(Carbamidomethyl)	2396.05	0	1.46217e+06						0	0.000204					Medium
	QEDVIATANLSR	1	4	1	Q9Y490		1316.68	0	0						0	0.01022
	SIAAATSALVK	2	4	1	Q9Y490		1031.61	0	0						0	0.004024
	AVTDSINQLITMCTQQAPGQK	2	2	1	Q9Y490	C13(Carbamidomethyl)	2304.14	0	0						0	8.38e-06
	VLGEAMTGISQNAK	2	2	1	Q9Y490		1418.73	0	0						0	3.719e-08
	VGAIPANALDDGQWSQGLISAAR	1	2	1	Q9Y490		2310.19	0	0						0	0.000204
	TSTPEDFIR	3	2	1	Q9Y490		1065.52	590720	0						0.001	0.005898	Medium		1.82232
	AQVVSNLK	5	2	1	Q9Y490		858.505	446442	356697						0.008	0.1592	High		1.73194		Low
	TIMVDDSK	1	2	1	Q9Y490		908.439	324352	0						0.013	0.2414	Medium		1.44755
	ALAVNPR	1	2	1	Q9Y490		740.442	0	0						0.035	0.5303
	QFVQSAK	4	2	1	Q9Y490		807.436	1.67261e+06	0						0.111	0.9348	Low		1.59002
	QELAVFCSPEPPAK	1	1	1	Q9Y490	C7(Carbamidomethyl)	1572.77	944498	0						0.231	0.9839	Low		1.01566
	MLDGTVK	1	2	1	Q9Y490	M1(Oxidation)	779.399	0	0						0.365	1
	LKPLPGETMEK	1	2	1	Q9Y490	M9(Oxidation)	1258.66	0	0						0.379	0.8087
	GHMPPLTSAQQALTGTINSSMQAVQAAQATLDDFDTLPPLGQDAASK	1	2	1	Q9Y490	M21(Oxidation)	4810.37	0	0						0.433	1
	LLSDSLPPSTGTFQEAQSR	1	2	1	Q9Y490		2034	0	3.01109e+06						0.674	1					Low
	MVAAATNNLCEAANAAVQGHASQEK	2	2	1	Q9Y490	M1(Oxidation); C10(Carbamidomethyl)	2572.17	1.38683e+06	0						0.682	1	Low		0.66417
	QNLLQAAGNVGQASGELLQQIGESDTDPHFQDALMQLAK	2	2	1	Q9Y490	M35(Oxidation)	4152.01	0	0						0.714	1					Low
	ASVPTIQDQASAMQLSQCAK	3	2	1	Q9Y490	M13(Oxidation); C18(Carbamidomethyl)	2150.01	0	0						0.731	1
	QNLLQAAGNVGQASGELLQQIGESDTDPHFQDALMQLAK	1	2	1	Q9Y490		4136.01	0	0						0.732	1	Low		0.754652
	EGISQEALHTQMLTAVQEISHLIEPLANAAR	1	1	1	Q9Y490		3370.72	0	0						0.734	1
	ALCGFTEAAAQAAYLVGVSDPNSQAGQQGLVEPTQFAR	1	2	1	Q9Y490	C3(Carbamidomethyl)	3922.91	0	0						0.841	1
	DHFGLEGDEESTMLEDSVSPK	1	2	1	Q9Y490	M13(Oxidation)	2338.02	0	0						0.928	1
	AIADMLR	1	2	1	Q9Y490	M5(Oxidation)	805.431	1.35749e+07	0								Low		1.54693
	DPVQLNLLYVQAR	4	3	1	Q9Y490		1528.84	2.15838e+06	1.2468e+06								Low		1.10533		Low
	ELLENPVQPINDMSYFGCLDSVMENSK	1	2	1	Q9Y490	M13(Oxidation); C18(Carbamidomethyl); M23(Oxidation)	3161.44	1.95086e+06	0								Low		0.906007
	ALGDLISATK	4	2	1	Q9Y490		988.564	1.93524e+06	0								Low		0.60498
	LASEAKPAAVAAENEEIGSHIK	1	1	1	Q9Y490		2235.17	0	741029												Low
	MATNAAAQNAIK	1	2	1	Q9Y490	M1(Oxidation)	1219.62	0	0
	TLSHPQQMALLDQTK	1	2	1	Q9Y490		1710.88	0	0
	AVSSAIAQLLGEVAQGNENYAGIAAR	1	2	1	Q9Y490		2573.36	0	0									Low		0.380933
Q15149-5	Isoform 5 of Plectin OS=Homo sapiens GN=PLEC - [PLEC_HUMAN]	15.46	10	18	50	126	1.63612e+07	7.42356e+06						23.9025	8.07	27	28	25.5293	5.78	20	22													3.83299	2.49	6	6	0	0.53	1	1	4547	515.962	5.78271
	Sequence	# PSMs	# Proteins	# Protein Groups	Protein Group Accessions	Modifications	MH+ [Da]	A5: Area	B5: Area					G5: Area	q-Value	PEP	A2	G2	XCorr A2	XCorr G2	B2
	GYYSPYSVSGSGSTAGSR	3	9	1	Q15149-5		1782.8	1.19806e+06	909207						0	5.847e-10	High		3.43946		High
	DSQDAGGFGPEDR	1	9	1	Q15149-5		1350.55	788560	0						0	1.131e-05	High		3.21573
	LLDPEDVDVPQPDEK	4	10	1	Q15149-5		1708.83	2.60865e+06	2.38406e+06						0	8.163e-06	High		2.87785		High
	DTHDQLSEPSEVR	1	9	1	Q15149-5		1512.69	718823	0						0	0.0002337	High		2.82182
	CVEDPETGLR	5	9	1	Q15149-5	C1(Carbamidomethyl)	1175.54	1.71025e+06	1.5714e+06						0	0.002269	High		2.61392		High
	LQAEEVAQQK	6	9	1	Q15149-5		1143.6	933689	730924						0	0.02139	High		2.48118		High
	SMVEEGTGLR	3	9	1	Q15149-5		1078.52	721201	522530						0	0.0001922	High		2.37173		High
	LLFNDVQTLK	3	10	1	Q15149-5		1190.68	947717	891220						0	0.0007081	High		2.16422		High
	GFFDPNTHENLTYLQLLER	5	11	2	E9PPU0;Q15149-5		2307.15	5.59926e+06	0						0	0.001552	High		1.7138
	VPVDVAYQR	3	9	1	Q15149-5		1046.56	0	2.64895e+06						0	0.01386					High
	GYFDEEMNR	1	11	2	E9PPU0;Q15149-5		1160.47	0	742027						0	0.0004322					High
	QLAEGTAQQR	3	9	1	Q15149-5		1101.56	0	0						0	0.000204
	NLVDNITGQR	1	9	1	Q15149-5		1129.6	0	0						0	0.002893
	GFFDPNTEENLTYLQLMER	2	9	1	Q15149-5		2317.08	0	0						0	1.693e-07
	QVQVALETAQR	5	9	1	Q15149-5		1242.68	1.44619e+07	0						0.001	0.005748	Low		1.40785
	VLADPSDDTK	2	11	2	E9PPU0;Q15149-5		1060.52	531223	0						0.004	0.05042	High		1.91661
	HPQGEQMYR	4	10	1	Q15149-5		1145.52	772366	0						0.004	0.08295	Medium		1.39988
	LECLQR	1	10	1	Q15149-5	C3(Carbamidomethyl)	818.419	0	264826						0.008	0.159					High
	VLALPEPSPAAPTLR	2	9	1	Q15149-5		1531.89	1.39387e+06	1.28145e+06						0.013	0.2376	Medium		1.40416		Medium
	AQLEPVASPAK	2	9	1	Q15149-5		1110.62	0	0						0.034	0.4457
	AFEETQIDIPGGGSHGGSTMSLWEVMQSDLIPEEQR	2	9	1	Q15149-5		3931.82	0	0						0.035	0.5696
	RPELEDSTLR	1	10	1	Q15149-5		1215.64	0	0						0.081	0.6735
	LSVAAQEAAR	4	9	1	Q15149-5		1015.55	2.03803e+06	0						0.126	0.95	Low		1.34816
	IIITVVEEQEQK	11	9	1	Q15149-5		1428.81	1.62508e+07	1.37353e+07						0.132	0.8525	Low		1.32948		Low
	DPYTGQQISLFQAMQK	2	9	1	Q15149-5	M14(Oxidation)	1870.9	0	0						0.136	0.8303
	SLVPAAELLESR	1	9	1	Q15149-5		1284.71	0	0						0.358	1
	ELAEQELEK	2	9	1	Q15149-5		1088.54	0	0						0.462	1
	QITMEELVR	2	9	1	Q15149-5	M4(Oxidation)	1134.58	1.83708e+07	0						0.477	1	Low		1.18041
	ESADPLGAWLQDAR	1	9	1	Q15149-5		1528.74	0	0						0.477	1
	LQEAGILSAEELQR	2	9	1	Q15149-5		1556.83	1.11941e+06	3.45572e+06						0.527	0.9652	Low		1.32012		Low
	ILITIVEEVETLR	3	9	1	Q15149-5		1527.91	0	4.963e+06						0.529	1					Low
	VDGAEWGVDLPSVEAQLGSHR	1	10	1	Q15149-5		2222.1	0	0						0.577	1
	EQELQQTLQQEQSVLDQLR	1	9	1	Q15149-5		2313.19	0	0						0.677	1
	LQMEAGLCEEQLNQADALLQSDVR	3	10	1	Q15149-5	C8(Carbamidomethyl)	2731.29	1.09751e+06	0						0.697	1	Low	Low	0.420497	1.36905
	QLAEEDLAQQR	1	9	1	Q15149-5		1300.64	0	0						0.734	1	Low		0.819776
	SIITYVSSLYDAMPR	1	10	1	Q15149-5		1715.87	4.53355e+06	0						0.734	1	Low		0.587483
	QSSEAEIQAK	1	9	1	Q15149-5		1090.55	0	391032						0.751	1					Low
	MEPSGSLFPSLVVVGHVVTLAAVWHWR	4	1	1	Q15149-5	M1(Oxidation)	2990.57	0	0						0.757	1					Low
	AQLMADFQAGR	1	9	1	Q15149-5		1207.6	709599	0								Low		1.59235
	GANVIAGVWLEEAGQK	5	9	1	Q15149-5		1641.87	2.28617e+06	1.81895e+06								Low		1.55409		Low
	QLLEEELAR	2	9	1	Q15149-5		1100.59	2.2487e+06	0								Low		1.45066
	FPVTDAVNK	4	9	1	Q15149-5		990.529	2.80794e+06	0								Low		1.08651
	MGIVGPEFK	4	9	1	Q15149-5		977.515	6.57584e+06	3.57243e+06								Low		1.04469		Low
	QEQIQAMPLADSQAVR	1	9	1	Q15149-5		1784.9	0	0								Low		0.788943
	DLLPSDMAVALLEAQAGTGHIIDPATSAR	1	9	1	Q15149-5		2933.51	0	0								Low		0.724716
	SDEGQLSPATR	1	10	1	Q15149-5		1160.56	0	568220												Low
	VSIYEAMR	4	9	1	Q15149-5	M7(Oxidation)	984.48	0	2.35206e+06												Low
	GLIDHQTYLELSEQECEWEEITISSSDGVVK	1	9	1	Q15149-5	C16(Carbamidomethyl)	3594.65	0	0												Low
	MQAVQEATR	1	9	1	Q15149-5		1033.51	0	0
	AEVVETTQVYTEEETR	1	9	1	Q15149-5		1883.89	0	0
P02549-2	Isoform 2 of Spectrin alpha chain, erythrocytic 1 OS=Homo sapiens GN=SPTA1 - [SPTA1_HUMAN]	12.71	2	1	17	34	5.16301e+06	2.23596e+06						1.74658	3.02	5	5	1.60768	4.14	6	6													0	0.79	1	1	0	4.72	6	6	2416	279.502	5.04639
	Sequence	# PSMs	# Proteins	# Protein Groups	Protein Group Accessions	Modifications	MH+ [Da]	A5: Area	B5: Area					G5: Area	q-Value	PEP	A2	G2	XCorr A2	XCorr G2	B2
	VADDLLFEGLLTPEGAQIR	4	2	1	P02549-2		2057.09	1.08977e+06	1.2983e+06						0.038	0.5814	Low		1.74658		Medium
	QEVLTR	4	2	1	P02549-2		745.421	1.6505e+06	580697						0.254	0.9515	Low		1.38059		Low
	ETGTLESQLEANK	3	2	1	P02549-2		1419.69	0	0						0.295	1
	QDQVDILTDLAAYFEEIGHPDSK	5	2	1	P02549-2		2604.26	1.08741e+07	0						0.397	1	Low		1.16386
	NFEMCQEFEQNASTFLQWILETR	1	2	1	P02549-2	C5(Carbamidomethyl)	2921.3	0	0						0.494	1		Low		0.830349
	EQLEQLK	1	2	1	P02549-2		887.484	0	0						0.522	1
	DLEELEEWISEMLPTACDESYK	1	2	1	P02549-2	C17(Carbamidomethyl)	2687.17	0	0						0.627	1
	ILDQCLELQMFQGNCDQVESWMVAR	1	2	1	P02549-2	C5(Carbamidomethyl); M10(Oxidation); C15(Carbamidomethyl)	3086.38	0	0						0.651	1					Low
	EAIATSVELGEDWER	4	2	1	P02549-2		1704.79	2.03782e+06	1.71946e+06								Low		1.31667		Low
	QNEVNAAWER	2	2	1	P02549-2		1216.57	2.57716e+06	2.02852e+06								Low		0.965034		Low
	QNDLEANVQFQQYLADLHEAETWIR	1	2	1	P02549-2		3031.45	0	2.95989e+06												Low
	SEQVHGVINLGNSLIECSACDGNEEAMK	1	2	1	P02549-2	C17(Carbamidomethyl); C20(Carbamidomethyl); M27(Oxidation)	3077.37	0	0
	YSTIGLAQQWDQLYQLGLR	2	2	1	P02549-2		2253.15	0	0									Low		0.533223
	VQNVCAQGEDILNK	1	2	1	P02549-2	C5(Carbamidomethyl)	1587.77	0	0									Low		1.18996
	HLWDLLLELTLEK	1	2	1	P02549-2		1622.93	0	0									Low		0.672642
	EPIVDNTNYGADEEAAGALLK	1	2	1	P02549-2		2190.07	0	0									Low		0.606043
	LEESLEYLQFMQNAEEEEAWINEK	1	2	1	P02549-2		2972.32	0	0									Low		0.0980237
P41743	Protein kinase C iota type OS=Homo sapiens GN=PRKCI PE=1 SV=2 - [KPCI_HUMAN]	20.47	1	1	5	14	1.25046e+06	214296						3.39762	14.77	3	4	0	7.05	1	1													0	12.25	3	4	0	8.89	3	3	596	68.2183	5.84619
	Sequence	# PSMs	# Proteins	# Protein Groups	Protein Group Accessions	Modifications	MH+ [Da]	A5: Area	B5: Area					G5: Area	q-Value	PEP	A2	G2	XCorr A2	XCorr G2	B2
	SPFDIVGSSDNPDQNTEDYLFQVILEK	1	1	1	P41743		3070.45	0	0						0	1.113e-05	High		3.39762
	LFFVIEYVNGGDLMFHMQR	4	1	1	P41743	M17(Oxidation)	2332.14	1.2254e+06	0						0.639	1	Low	Low	0.875524	1.0781
	HSLPQEPVMPMDQSSMHSDHAQTVIPYNPSSHESLDQVGEEK	2	1	1	P41743	M9(Oxidation); M11(Oxidation); M16(Oxidation)	4747.14	0	0						0.648	1
	HSLPQEPVMPMDQSSMHSDHAQTVIPYNPSSHESLDQVGEEK	2	1	1	P41743	M16(Oxidation)	4715.11	1.27552e+06	214296						0.662	1	Low		0.0136275		Low
	GDIMITHFEPSISFEGLCNEVR	1	1	1	P41743	M4(Oxidation); C18(Carbamidomethyl)	2567.17	0	0						0.867	1		Low		1.05512
	LYCANGHTFQAK	2	1	1	P41743	C3(Carbamidomethyl)	1409.67	0	0						0.915	1		Low		0.680248
	LFFVIEYVNGGDLMFHMQR	1	1	1	P41743		2316.13	0	0
	HSLPQEPVMPMDQSSMHSDHAQTVIPYNPSSHESLDQVGEEK	1	1	1	P41743		4699.15	0	0
Q9Y316-2	Isoform 2 of Protein MEMO1 OS=Homo sapiens GN=MEMO1 - [MEMO1_HUMAN]	17.15	3	1	3	8	3.03241e+06	1.27342e+06						0	2.55	1	1	4.61926	7.66	1	2																	0	6.93	1	2	274	31.2874	7.09326
	Sequence	# PSMs	# Proteins	# Protein Groups	Protein Group Accessions	Modifications	MH+ [Da]	A5: Area	B5: Area					G5: Area	q-Value	PEP	A2	G2	XCorr A2	XCorr G2	B2
	YLADPSNLFVVSSDFCHWGQR	3	3	1	Q9Y316-2	C16(Carbamidomethyl)	2498.16	0	1.27342e+06						0	7.279e-05					High
	MGMSIIEQLDPVSFSNYLK	2	3	1	Q9Y316-2	M1(Oxidation)	2188.07	0	0						0.695	1		Low		0.642461
	SIEHLDK	3	3	1	Q9Y316-2		841.447	3.03241e+06	0								Low		0.983877
Q9H1H9-3	Isoform 3 of Kinesin-like protein KIF13A OS=Homo sapiens GN=KIF13A - [KI13A_HUMAN]	15.84	5	1	13	28	7.25296e+06	2.96291e+06						0	5.6	6	7	0	5.77	5	5													0	2.57	2	2	0	4	3	5	1749	195.949	5.69385
	Sequence	# PSMs	# Proteins	# Protein Groups	Protein Group Accessions	Modifications	MH+ [Da]	A5: Area	B5: Area					G5: Area	q-Value	PEP	A2	G2	XCorr A2	XCorr G2	B2
	QLESMGISLEMSGIK	3	5	1	Q9H1H9-3		1622.81	4.99752e+06	4.36483e+06						0.012	0.2089	Medium	Low	1.5671	0.907816	Low
	CYLVNLNADPALNELLVYYLK	2	5	1	Q9H1H9-3	C1(Carbamidomethyl)	2498.28	0	0						0.648	1	Low		0.731265		Low
	GAIVSEPAIQVR	4	5	1	Q9H1H9-3		1239.69	1.06102e+06	0						0.667	1	Low		1.32161
	IVNHAVVNEDPNAK	2	5	1	Q9H1H9-3		1519.8	0	1.37951e+06						0.7	1					Low
	QLESMGISLEMSGIK	3	5	1	Q9H1H9-3	M11(Oxidation)	1638.82	0	0						0.704	1		Low		1.12144
	IALEARPLLSQEDSEEEENELEAINR	3	4	1	Q9H1H9-3		2997.44	0	0						0.748	1					Low
	DNLGGNSQTSMIATISPAADNYEETLSTLR	1	5	1	Q9H1H9-3		3169.5	0	0						0.763	0.9601
	TVAATNMNEESSR	1	5	1	Q9H1H9-3	M7(Oxidation)	1425.63	0	0						0.932	1		Low		0.808523
	LISSQPYVPVEFADFSVYNASLENR	3	5	1	Q9H1H9-3		2845.41	1.51918e+06	0								Low		1.1386
	EANFLAEEMSK	1	5	1	Q9H1H9-3		1268.59	1.47869e+07	0								Low		0.915242
	GLDSYQEEDLNCVR	2	2	1	Q9H1H9-3	C12(Carbamidomethyl)	1697.75	1.97448e+06	0								Low		0.870829
	IEMWISILELNELGEYAAVELHQAK	1	5	1	Q9H1H9-3	M3(Oxidation)	2915.5	0	3.1444e+06												Low
	GDPFYEAQENHNLIGVANVFLECLFCDVK	1	5	1	Q9H1H9-3	C23(Carbamidomethyl); C26(Carbamidomethyl)	3398.6	0	0
	EATGLPLNLSNFVFCQYTFWDQCESTVAAPVVDPEVPSPQSK	1	5	1	Q9H1H9-3	C15(Carbamidomethyl); C23(Carbamidomethyl)	4728.25	0	0									Low		0.208877
Q01518-2	Isoform 2 of Adenylyl cyclase-associated protein 1 OS=Homo sapiens GN=CAP1 - [CAP1_HUMAN]	28.69	15	7	9	39	4.62829e+06	1.82762e+06						11.9197	17.93	7	10	10.7749	14.14	5	6													0	10.76	2	3	0	4.64	1	1	474	51.7977	8.06006
	Sequence	# PSMs	# Proteins	# Protein Groups	Protein Group Accessions	Modifications	MH+ [Da]	A5: Area	B5: Area					G5: Area	q-Value	PEP	A2	G2	XCorr A2	XCorr G2	B2
	NSLDCEIVSAK	5	2	1	Q01518-2	C5(Carbamidomethyl)	1235.59	2.29795e+06	1.78855e+06						0	0.0003866	High		2.89681		High
	EMNDAAMFYTNR	5	10	1	Q01518-2		1462.61	2.64468e+06	2.18225e+06						0	5.162e-06	High		2.89261		High
	INSITVDNCK	5	2	1	Q01518-2	C9(Carbamidomethyl)	1163.57	1.09672e+06	693392						0	0.01489	High		2.60925		High
	SSEMNVLIPTEGGDFNEFPVPEQFK	11	2	1	Q01518-2		2811.33	8.94225e+06	1.51206e+06						0	0.001384	High		1.76335		High
	CVNTTLQIK	6	2	1	Q01518-2	C1(Carbamidomethyl)	1076.58	1.32129e+06	1.18482e+06						0.002	0.0394	High		1.41511		High
	VPTISINK	1	7	1	Q01518-2		871.525	1.63304e+06	0						0.003	0.03204	High		1.7577
	TDGCHAYLSK	1	2	1	Q01518-2	C4(Carbamidomethyl)	1151.52	430298	0						0.003	0.03489	High		1.39494
	GAAPYVQAFDSLLAGPVAEYLK	2	2	1	Q01518-2		2280.18	0	0						0.884	1		Low		0.930379
	LFNHLSAVSESIQALGWVAMAPKPGPYVK	3	10	1	Q01518-2		3110.64	0	0						0.933	1
P08779	Keratin, type I cytoskeletal 16 OS=Homo sapiens GN=KRT16 PE=1 SV=4 - [K1C16_HUMAN]	45.45	20	5	19	47	2.65017e+06	1.04277e+06						2.08705	7.82	3	4	6.66556	3.38	2	3													18.4887	10.36	6	9	31.2626	37.63	17	23	473	51.2362	5.04639
	Sequence	# PSMs	# Proteins	# Protein Groups	Protein Group Accessions	Modifications	MH+ [Da]	A5: Area	B5: Area					G5: Area	q-Value	PEP	A2	G2	XCorr A2	XCorr G2	B2
	VTMQNLNDR	7	7	3	P13645;P02533;P08779		1090.53	0	0						0	0.0007631	High	High	2.08705	2.66484	High
	VTMQNLNDR	8	7	3	P13645;P02533;P08779	M3(Oxidation)	1106.52	0	571711						0	0.0001726		High		2.75991	High
	VLDELTLAR	2	12	3	P02533;P08779;Q04695		1029.59	0	0						0	0.001448		High		2.3977
	ASLENSLEETK	2	3	2	P02533;P08779		1220.6	0	0						0	0.006674		High		2.157
	GSCGIGGGIGGGSSR	2	3	2	P02533;P08779	C3(Carbamidomethyl)	1278.58	0	0						0	0.006297		High		3.12108
	IIAATIENAQPILQIDNAR	3	1	1	P08779		2064.14	0	0						0	0.004616		High		2.02288
	EVASNSELVQSSR	2	2	1	P08779		1405.69	0	0						0	0.002241		High		1.90004
	LAADDFR	2	27	4	P13645;P02533;P08779;Q04695		807.399	0	0						0.002	0.1915		Medium		2.2523
	APSTYGGGLSVSSR	1	1	1	P08779		1338.66	0	0						0.003	0.009013		High		2.90739
	EVFTSSSSSSSR	1	1	1	P08779		1260.56	0	0						0.005	0.02465		High		2.92361
	LASYLDK	6	10	5	P13645;P02533;P08779;Q04695;P35527		809.441	1.71873e+06	1.51384e+06						0.007	0.1377	Low	Low	1.16111	1.38056	High
	DAETWFLSK	1	2	1	P08779		1096.53	0	0						0.037	0.4212		Medium		1.77614
	QFTSSSSMK	1	3	2	P02533;P08779		1002.45	0	0						0.042	0.5056		Medium		1.27925
	GQTGGDVNVEMDAAPGVDLSR	2	2	1	P08779		2087.98	3.5816e+06	0						0.104	0.924	Low		1.70797
	ILNEMR	2	7	3	P02533;P08779;Q04695		775.411	0	0						0.116	0.8222		Low		1.34121
	VLQGLEIELQSQLSMK	1	2	1	P08779		1816.01	0	0						0.623	1
	DYSPYFK	1	2	2	P02533;P08779		919.419	0	0						0.632	1		Low		1.42903
	DQYEQMAEK	1	2	1	P08779		1141.48	0	0						0.676	1		Low		0.902492
	ISSVLAGGSCR	1	3	2	P02533;P08779	C10(Carbamidomethyl)	1106.55	0	0									Low		0.872564
	QTVEADVNGLR	1	1	1	P08779		1201.62	0	0									Low		0.644859
Q5T4S7-4	Isoform 4 of E3 ubiquitin-protein ligase UBR4 OS=Homo sapiens GN=UBR4 - [UBR4_HUMAN]	16.79	6	1	38	104	4.41352e+07	1.73252e+07						0	6.22	14	19	0	5.08	12	14													0	4.02	9	9	0	3.57	6	7	5176	573.241	6.04932
	Sequence	# PSMs	# Proteins	# Protein Groups	Protein Group Accessions	Modifications	MH+ [Da]	A5: Area	B5: Area					G5: Area	q-Value	PEP	A2	G2	XCorr A2	XCorr G2	B2
	LMLLER	4	6	1	Q5T4S7-4		774.455	0	571652						0.018	0.2465					Medium
	EVQMNFLNQLTSVFNPR	2	4	1	Q5T4S7-4		2037.03	892401	0						0.087	0.8903	Low		1.31773
	IYMANVENTSYWLQPSLQPSSVISIMKPVR	1	4	1	Q5T4S7-4	M3(Oxidation); M26(Oxidation)	3483.77	0	0						0.227	1
	LNSTGMYVANTKPGGFTIEISNNNSTMVMTGMR	17	4	1	Q5T4S7-4	M27(Oxidation); M29(Oxidation)	3568.67	5.98245e+07	0						0.265	1	Low	Low	1.41565	0.0625323	Low
	DVPVEALTTVKPYCNEIHAQAQLWLK	2	4	1	Q5T4S7-4	C14(Carbamidomethyl)	3023.59	0	0						0.43	1	Low		0.590631
	LNSTGMYVANTKPGGFTIEISNNNSTMVMTGMR	6	4	1	Q5T4S7-4	M27(Oxidation); M29(Oxidation); M32(Oxidation)	3584.67	0	0						0.435	1	Low	Low	1.71836	0.347024
	ALSVLGCGHTSSTK	4	4	1	Q5T4S7-4	C7(Carbamidomethyl)	1417.71	3.35482e+06	2.3149e+06						0.487	1	Low		1.31305		Low
	MATSGGEEAAAAAPAPGTPATGADTTPGWEVAVRPLLSASYSAFEMK	3	4	1	Q5T4S7-4	M1(Oxidation)	4609.15	0	0						0.535	1		Low		0.0270023
	LNSTGMYVANTKPGGFTIEISNNNSTMVMTGMR	2	4	1	Q5T4S7-4	M32(Oxidation)	3552.68	0	4.1221e+07						0.566	1					Low
	VNEAAPEKPQDDSGTAGGISSTSASVNR	1	4	1	Q5T4S7-4		2745.31	0	0						0.574	0.9923					Low
	CACWSLGIVGILIGAPLETPSPEGMDEGK	1	1	1	Q5T4S7-4	C1(Carbamidomethyl); C3(Carbamidomethyl)	3057.5	0	0						0.58	1
	AGGEHYQNFQLLGAWCLLNSLFLILNLSPTALADK	1	4	1	Q5T4S7-4	C16(Carbamidomethyl)	3887.98	0	0						0.593	1	Low		0.319494
	AIEVDSDWVEELAVEEEDSQAEDSDEDSLCNK	3	4	1	Q5T4S7-4	C30(Carbamidomethyl)	3655.52	385753	0						0.594	1	Low		0.205936
	DSNSQVAGGGVSVYYSHVLQMLFFSYCQGK	4	4	1	Q5T4S7-4	C27(Carbamidomethyl)	3328.57	0	0						0.596	1		Low		0.873412
	LQDVTVLSLSCLYAGVSVATCMAILHVGSAQQVR	1	4	1	Q5T4S7-4	C11(Carbamidomethyl); C21(Carbamidomethyl)	3646.86	0	0						0.596	1		Low		0.304893
	MAGVMAQCGGLECMLNR	6	4	1	Q5T4S7-4	C8(Carbamidomethyl); C13(Carbamidomethyl); M14(Oxidation)	1913.81	1.46953e+06	1.1457e+06						0.629	1	Low		0.503471		Low
	TYINQLSMNSPEMSECDILHTLR	1	4	1	Q5T4S7-4	M8(Oxidation); C16(Carbamidomethyl)	2768.29	0	0						0.632	1
	LIDETQDMLLEMLEDMTTGTESETK	1	4	1	Q5T4S7-4	M8(Oxidation); M12(Oxidation)	2905.31	0	0						0.654	1					Low
	GWETDGPPAALSIMAQSTSIQR	2	4	1	Q5T4S7-4	M14(Oxidation)	2332.13	1.2254e+06	0						0.666	1	Low		0.607903
	LEMNTLNVMLGTLNLALVAEQESK	1	4	1	Q5T4S7-4	M3(Oxidation); M9(Oxidation)	2663.38	0	0						0.681	1		Low		0.740587
	SQQNDEEPVATSQLLKPHTTSSPPDMSPFFLR	1	4	1	Q5T4S7-4		3584.7	64168834	0						0.693	1	Low		1.12473
	NGFHSLVIDVTMALDTLSLPVLEPLNPSR	1	4	1	Q5T4S7-4	M12(Oxidation)	3164.66	0	0						0.697	1	Low		0.881469
	LENPDEACAVSQK	2	4	1	Q5T4S7-4	C8(Carbamidomethyl)	1460.66	0	2.99352e+06						0.707	1					Low
	VWCTTNEGEPMR	1	4	1	Q5T4S7-4	C3(Carbamidomethyl)	1479.64	484900	0						0.708	1	Low		1.00323
	TTLEVLQLFPINIK	3	4	1	Q5T4S7-4		1628.95	0	0						0.725	1
	AIPYMQVILMLTTDLDGEDEK	1	4	1	Q5T4S7-4	M5(Oxidation); M10(Oxidation)	2427.16	0	0						0.732	1
	LNSTGMYVANTKPGGFTIEISNNNSTMVMTGMR	5	4	1	Q5T4S7-4		3536.65	0	0						0.745	1					Low
	AILSLFVQIIQELSVNMDAQMR	2	4	1	Q5T4S7-4		2519.36	0	0						0.757	1					Low
	HNDMPIYEAADK	1	4	1	Q5T4S7-4		1403.61	0	0						0.845	1
	MAGVMAQCGGLECMLNR	2	4	1	Q5T4S7-4	M1(Oxidation); M5(Oxidation); C8(Carbamidomethyl); C13(Carbamidomethyl); M14(Oxidation)	1945.82	0	0						0.931	1		Low		0.935258
	QISSFCSIDCTTILQLHEIPSLQSIYTLDAAISK	1	4	1	Q5T4S7-4	C6(Carbamidomethyl); C10(Carbamidomethyl)	3852.96	0	0						0.933	1
	LLEEQGIFLR	4	4	1	Q5T4S7-4		1217.68	8.4121e+06	7.76115e+06								Low		1.17907		Low
	LIDETQDMLLEMLEDMTTGTESETK	2	4	1	Q5T4S7-4		2873.29	3.08157e+06	0								Low		1.08869
	VYHQLMGHRPQLENLLCK	1	4	1	Q5T4S7-4	M6(Oxidation); C17(Carbamidomethyl)	2252.12	0	0								Low		0.882896
	DPELFLGLASNILNFITSSMLNSR	1	4	1	Q5T4S7-4	M20(Oxidation)	2668.34	0	0												Low
	ICQDCDLVALLEDDSGMELLVNNK	1	4	1	Q5T4S7-4	C2(Carbamidomethyl); C5(Carbamidomethyl)	2764.31	0	1.01202e+06												Low
	MATSGGEEAAAAAPAPGTPATGADTTPGWEVAVRPLLSASYSAFEMK	1	4	1	Q5T4S7-4		4593.15	0	0												Low
	MVDGVGVCTVCAK	1	4	1	Q5T4S7-4	C8(Carbamidomethyl); C11(Carbamidomethyl)	1395.65	0	0
	AVSNINTLLDK	1	4	1	Q5T4S7-4		1187.66	0	0
	LQDVTVLSLSCLYAGVSVATCMAILHVGSAQQVR	1	4	1	Q5T4S7-4	C11(Carbamidomethyl); C21(Carbamidomethyl); M22(Oxidation)	3662.83	0	0
	LTGDLIVWSDEMNPPQVIR	2	4	1	Q5T4S7-4		2183.13	0	0
	GHAADVFEAYTQLLTEMVLR	1	4	1	Q5T4S7-4	M17(Oxidation)	2280.12	0	0
	QQVLDLLTSYLDELSIAGECAAEYLALYQK	1	4	1	Q5T4S7-4	C20(Carbamidomethyl)	3417.69	0	0
	IIPYLSFGEVEK	1	4	1	Q5T4S7-4		1394.76	0	0
	TYINQLSMNSPEMSECDILHTLR	1	4	1	Q5T4S7-4	C16(Carbamidomethyl)	2752.3	0	0
	LEMNTLNVMLGTLNLALVAEQESK	1	4	1	Q5T4S7-4	M9(Oxidation)	2647.36	0	0
	IPPPVFDHSWFYFLSEYLMIQQTPFVR	1	4	1	Q5T4S7-4	M19(Oxidation)	3373.7	0	0
Q14289	Protein-tyrosine kinase 2-beta OS=Homo sapiens GN=PTK2B PE=1 SV=2 - [FAK2_HUMAN]	17.05	2	1	10	24	8.70171e+06	3.38393e+06						1.69823	4.36	4	5	1.68458	9.22	6	6													0	1.88	1	1					1009	115.8	6.25244
	Sequence	# PSMs	# Proteins	# Protein Groups	Protein Group Accessions	Modifications	MH+ [Da]	A5: Area	B5: Area					G5: Area	q-Value	PEP	A2	G2	XCorr A2	XCorr G2	B2
	NLLDAVDQAK	3	2	1	Q14289		1086.58	1.40629e+06	1.20526e+06						0.036	0.5303	Low		1.69823		Low
	MIQQTFQQYASLR	4	2	1	Q14289	M1(Oxidation)	1629.81	0	5.05161e+06						0.05	0.676					Low
	LQFQVPEGLCASSPTLTSPMEYPSPVNSLHTPPLHR	3	1	1	Q14289	C10(Carbamidomethyl); M20(Oxidation)	4003.99	0	1.69266e+06						0.343	1					Low
	LIGIIEEEPTWIIMELYPYGELGHYLER	1	2	1	Q14289		3376.72	0	0						0.514	1
	NELCQLPPEGYVVVVK	4	2	1	Q14289	C4(Carbamidomethyl)	1843.98	4.80312e+06	3.15924e+06						0.574	1	Low		0.700546		Low
	QMQENLKPK	2	2	1	Q14289	M2(Oxidation)	1131.59	617269	153534						0.647	1	Low		1.37508		Low
	CELIQGWNITVDLVIGPK	2	2	1	Q14289	C1(Carbamidomethyl)	2055.1	0	0						0.69	1
	NLDHPHIVK	3	2	1	Q14289		1072.6	1.98957e+07	1.94092e+06								Low		1.37097		Low
	QMLTASHTLAVDAK	1	2	1	Q14289	M2(Oxidation)	1501.77	0	0
	ILGEGFFGEVYEGVYTNHK	1	2	1	Q14289		2159.04	0	0
O15144	Actin-related protein 2/3 complex subunit 2 OS=Homo sapiens GN=ARPC2 PE=1 SV=1 - [ARPC2_HUMAN]	19.67	4	3	4	13	2.36217e+06	908676						1.8835	19.67	4	4	3.42064	5.33	2	2																					300	34.3115	7.35693
	Sequence	# PSMs	# Proteins	# Protein Groups	Protein Group Accessions	Modifications	MH+ [Da]	A5: Area	B5: Area					G5: Area	q-Value	PEP	A2	G2	XCorr A2	XCorr G2	B2
	IIEETLALK	1	4	1	O15144		1029.62	440223	0						0	0.001348	High		1.37852
	VFMQEFK	4	1	1	O15144		928.46	860226	903414						0.002	0.03769	High		1.8835		High
	NCFASVFEK	4	1	1	O15144	C2(Carbamidomethyl)	1101.51	980871	913937						0.002	0.06076	High		1.57169		High
	FENAAAGNKPEAVEVTFADFDGVLYHISNPNGDK	4	3	1	O15144		3636.72	5.24541e+06	0						0.075	0.6593	Low		0.620071
O75607	Nucleoplasmin-3 OS=Homo sapiens GN=NPM3 PE=1 SV=3 - [NPM3_HUMAN]	23.6	1	1	2	3	2.54484e+06	950159						0	11.8	1	1	3.54962	11.8	1	1																					178	19.3314	4.62744
	Sequence	# PSMs	# Proteins	# Protein Groups	Protein Group Accessions	Modifications	MH+ [Da]	A5: Area	B5: Area					G5: Area	q-Value	PEP	A2	G2	XCorr A2	XCorr G2	B2
	VPAPVTMDSFFFGCELSGHTR	1	1	1	O75607	C14(Carbamidomethyl)	2355.1	0	950159						0	2.259e-11					High
	LSCQPMLSLDDFQLQPPVTFR	2	1	1	O75607	C3(Carbamidomethyl); M6(Oxidation)	2508.22	2.54484e+06	0								Low		0.79635
P78406	mRNA export factor OS=Homo sapiens GN=RAE1 PE=1 SV=1 - [RAE1L_HUMAN]	30.16	5	2	6	13	1.81121e+06	671334						0	11.68	2	2	2.76254	3.8	1	1													0	17.66	2	4	0	8.15	1	1	368	40.9419	7.82568
	Sequence	# PSMs	# Proteins	# Protein Groups	Protein Group Accessions	Modifications	MH+ [Da]	A5: Area	B5: Area					G5: Area	q-Value	PEP	A2	G2	XCorr A2	XCorr G2	B2
	APNYSCVMTGSWDK	1	3	1	P78406	C6(Carbamidomethyl)	1615.69	0	671334						0	1.173e-07					High
	CWEVQDSGQTIPK	1	5	1	P78406	C1(Carbamidomethyl)	1547.71	0	0						0	0.0007606
	FSFWDK	1	2	1	P78406		829.393	0	0						0.313	1
	MSLFGTTSGFGTSGTSMFGSATTDNHNPMK	5	5	1	P78406	M17(Oxidation)	3085.33	0	0						0.599	1
	VAIHYINPPNPAK	1	2	1	P78406		1433.8	1.81121e+06	0						0.719	1	Low		0.831341
	MSLFGTTSGFGTSGTSMFGSATTDNHNPMK	1	5	1	P78406	M1(Oxidation); M17(Oxidation)	3101.34	0	0						0.733	1	Low		0.30411
	SNGTNTSAPQDIYAVNGIAFHPVHGTLATVGSDGR	1	2	1	P78406		3524.75	0	0
	MSLFGTTSGFGTSGTSMFGSATTDNHNPMK	2	5	1	P78406		3069.33	0	0									Low		0.592712
B3KQH5	Integrator complex subunit 6 OS=Homo sapiens GN=INTS6 PE=2 SV=1 - [B3KQH5_HUMAN]	24.68	1	1	8	18	8.3198e+06	2.64889e+06						0	3.95	1	2	0	8.04	2	3													0	14.1	4	5	0	9.45	3	4	709	80.4611	8.71924
	Sequence	# PSMs	# Proteins	# Protein Groups	Protein Group Accessions	Modifications	MH+ [Da]	A5: Area	B5: Area					G5: Area	q-Value	PEP	A2	G2	XCorr A2	XCorr G2	B2
	MSVESEQLTGVPLDDSAITPMCEVTGGR	7	1	1	B3KQH5	M1(Oxidation); M21(Oxidation); C22(Carbamidomethyl)	3011.38	8.3198e+06	2.64889e+06						0.013	0.2564	Medium		2.0594		Low
	DLKPQTFR	1	1	1	B3KQH5		1004.55	0	0						0.238	0.9756
	ASTALNCVNLFVMPYNYPVLLPLLDDLFK	4	1	1	B3KQH5	C7(Carbamidomethyl); M13(Oxidation)	3356.72	0	0						0.445	1		Low		0.929389
	TGVPIGHWPVPESFWPDQNSPTLPPR	1	1	1	B3KQH5		2911.46	0	0						0.455	0.8349
	GMMIDEADEFVAGPQNK	1	1	1	B3KQH5		1851.84	0	0						0.818	0.9912
	AGPDPSPVEDGQPDISRPFGSQPWHSCHK	1	1	1	B3KQH5	C27(Carbamidomethyl)	3185.46	0	0												Low
	GQDEDQVHSVPIAQMGNYQEYLK	1	1	1	B3KQH5	M15(Oxidation)	2665.2	0	0									Low		1.16621
	SPQTCWQVYVSNSAK	1	1	1	B3KQH5	C5(Carbamidomethyl)	1754.83	0	0									Low		0.695807
	ASTALNCVNLFVMPYNYPVLLPLLDDLFK	1	1	1	B3KQH5	C7(Carbamidomethyl)	3340.74	0	0									Low		0.568397
Q00005-5	Isoform 5 of Serine/threonine-protein phosphatase 2A 55 kDa regulatory subunit B beta isoform OS=Homo sapiens GN=PPP2R2B - [2ABB_HUMAN]	26.92	11	1	6	13	4.2833e+06	1.30968e+06						0	7.07	2	2	0	15.13	3	3																					509	58.8593	6.62451
	Sequence	# PSMs	# Proteins	# Protein Groups	Protein Group Accessions	Modifications	MH+ [Da]	A5: Area	B5: Area					G5: Area	q-Value	PEP	A2	G2	XCorr A2	XCorr G2	B2
	GEYNVYSTFQSHEPEFDYLK	3	11	1	Q00005-5		2453.1	0	1.55333e+06						0	0.0004067					High
	VFANAHTYHINSISVNSDYETYMSADDLR	1	7	1	Q00005-5	M23(Oxidation)	3349.51	0	358677						0.532	0.9684					Low
	DHSYATEADIISTVEFNHTGELLATGDK	1	4	1	Q00005-5		3034.45	0	2.01704e+06						0.667	1					Low
	LLVPTQVSLLSMEEDIDTR	1	3	1	Q00005-5	M12(Oxidation)	2175.14	0	0						0.668	1
	LLVPTQVSLLSMEEDIDTR	3	3	1	Q00005-5		2159.11	876077	0						0.75	1	Low		0.760292
	WLPQQNAAYFLLSTNDK	2	7	1	Q00005-5		2009.01	7.69053e+06	0								Low		0.910496
	MLLSLPALHLQTSEHHPFFQLPHR	1	1	1	Q00005-5		2849.5	0	0
	VFANAHTYHINSISVNSDYETYMSADDLR	1	7	1	Q00005-5		3333.51	0	0
P29353	SHC-transforming protein 1 OS=Homo sapiens GN=SHC1 PE=1 SV=4 - [SHC1_HUMAN]	25.56	9	1	8	19	2.80373e+06	839944						0	9.43	2	4	2.39014	9.26	2	2																	0	3.95	1	1	583	62.7825	6.44287
	Sequence	# PSMs	# Proteins	# Protein Groups	Protein Group Accessions	Modifications	MH+ [Da]	A5: Area	B5: Area					G5: Area	q-Value	PEP	A2	G2	XCorr A2	XCorr G2	B2
	ACHILECPEGLAQDVISTIGQAFELR	4	9	1	P29353	C2(Carbamidomethyl); C7(Carbamidomethyl)	2927.44	0	389714						0	1.178e-07					High
	EPPLGGVVDMR	1	7	1	P29353		1169.6	0	0						0.195	1
	ALDFNTR	1	6	1	P29353		836.426	0	0						0.537	1
	AADDGEGIVGAAMPDSGPLPLLQDMNK	4	2	1	P29353	M25(Oxidation)	2698.26	3.37431e+06	0						0.587	1	Low		1.13291
	ESTTTPGQYVLTGLQSGQPK	2	6	1	P29353		2092.04	0	0						0.625	1
	MAGFDGSAWDEEEEEPPDHQYYNDFPGK	5	8	1	P29353	M1(Oxidation)	3276.31	2.23316e+06	1.29017e+06						0.632	1	Low		0.526219		Low
	LVTPHDR	1	9	1	P29353		837.46	0	0						0.668	1
	FAGMPITLTVSTSSLNLMAADCK	1	7	1	P29353	M4(Oxidation); M18(Oxidation); C22(Carbamidomethyl)	2460.18	0	0						0.91	1		Low		0.715245
O00159-2	Isoform 2 of Unconventional myosin-Ic OS=Homo sapiens GN=MYO1C - [MYO1C_HUMAN]	7.78	10	2	4	12	1.40718e+06	294870						2.16508	2.33	1	2	5.76204	3.7	2	2																					1028	117.834	9.40771
	Sequence	# PSMs	# Proteins	# Protein Groups	Protein Group Accessions	Modifications	MH+ [Da]	A5: Area	B5: Area					G5: Area	q-Value	PEP	A2	G2	XCorr A2	XCorr G2	B2
	GIISILDEECLRPGEATDLTFLEK	9	4	1	O00159-2	C10(Carbamidomethyl)	2719.4	1.40718e+06	328016						0	5.965e-08	High		2.16508		High
	DQAVMISGESGAGK	1	10	1	O00159-2		1349.64	0	261724						0	4.388e-07					High
	ENLIYTYIGPVLVSVNPYR	1	10	1	O00159-2		2210.2	0	0						0.351	1
	VGVQDFVLLENFTSEAAFIENLR	1	10	1	O00159-2		2611.36	0	0						0.424	1
Q14315	Filamin-C OS=Homo sapiens GN=FLNC PE=1 SV=3 - [FLNC_HUMAN]	33.36	2	33	52	183	2.24891e+07	3.7393e+06						75.5962	20.44	32	41	71.8472	14.28	26	30													2.24663	3.52	4	4	0	4.81	4	5	2725	290.841	5.97314
	Sequence	# PSMs	# Proteins	# Protein Groups	Protein Group Accessions	Modifications	MH+ [Da]	A5: Area	B5: Area					G5: Area	q-Value	PEP	A2	G2	XCorr A2	XCorr G2	B2
	VEESTQVGGDPFPAVFGDFLGR	10	2	1	Q14315		2324.12	955661	677073						0	3.59e-08	High		3.98991		High
	QQEGEASSQDMTAQVTSPSGK	6	2	1	Q14315		2165.97	1.11319e+06	1.01531e+06						0	1.704e-12	High		3.87292		High
	GAGTGGLGLTVEGPCEAK	3	12	2	O75369-8;Q14315	C15(Carbamidomethyl)	1673.82	2.21288e+06	2.16033e+06						0	1.3e-06	High		3.38681		High
	ECPEGHVVTYTPMAPGNYLIAIK	7	2	1	Q14315	C2(Carbamidomethyl)	2560.26	4.08283e+06	3.51135e+06						0	0.0002493	High		3.35634		High
	LIALLEVLSQK	4	14	3	P21333;O75369-8;Q14315		1226.77	1.19972e+06	1.13377e+06						0	3.945e-06	High		3.32718		High
	VGVTEGCDPTR	4	2	1	Q14315	C7(Carbamidomethyl)	1190.55	1.8978e+06	0						0	0.0007811	High		3.31387
	SPFVVNVAPPLDLSK	5	2	1	Q14315		1582.89	2.17082e+06	1.91331e+06						0	0.001763	High		3.3089		High
	APSGNEEPCLLK	3	2	1	Q14315	C9(Carbamidomethyl)	1314.63	0	0						0	5.748e-05	High		3.12807		High
	FNDEHIPDSPFVVPVASLSDDAR	5	2	1	Q14315		2527.21	5.33332e+06	4.43687e+06						0	1.129e-07	High		3.07844		High
	VQYTAYEEGVHLVEVLYDEVAVPK	9	2	1	Q14315		2750.4	2.68521e+06	2.73376e+06						0	0.000204	High		3.04434		High
	TDTYVTDNGDGTYR	3	2	1	Q14315		1577.67	1.00931e+06	0						0	5.351e-06	High		2.9209
	WGDESVPGSPFK	6	2	1	Q14315		1305.61	1.01127e+06	1.06532e+06						0	5.754e-07	High		2.71933		High
	LEPGGGAEAQAVR	5	2	1	Q14315		1254.64	2.43411e+06	2.06065e+06						0	5.533e-05	High		2.67296		High
	VTYCPTEPGTYIINIK	1	2	1	Q14315	C4(Carbamidomethyl)	1868.95	607955	0						0	2.675e-06	High		2.53006
	GAGTGGLGLAIEGPSEAK	5	2	1	Q14315		1584.83	1.04621e+06	841024						0	2.518e-08	High		2.47352		High
	YDGNHIPGSPLQFYVDAINSR	6	2	1	Q14315		2363.15	3.03887e+06	0						0	0.0001998	High		2.4668		Low
	EAMQQADDWLGVPQVIAPEEIVDPNVDEHSVMTYLSQFPK	6	2	1	Q14315		4526.18	4.62466e+06	0						0	9.012e-05	High		2.39094
	GVAGVPAEFSIWTR	5	2	1	Q14315		1489.78	1.79898e+06	1.51143e+06						0	8.488e-09	High		2.16095		High
	GPGLSQAFVGQK	5	2	1	Q14315		1188.63	0	0						0	4.552e-07	High		2.08467		High
	AFGPGLEGGLVNK	5	2	1	Q14315		1258.68	0	0						0	0.0004902	High		1.63071
	VPQTFTVDCSQAGR	5	2	1	Q14315	C9(Carbamidomethyl)	1565.74	1.45591e+06	1.16086e+06						0	0.0008079	Low		1.33073		High
	IQQNTFTR	5	14	3	P21333;O75369-8;Q14315		1007.53	1.91817e+06	1.92347e+06						0	0.001039	Low		0.989685		High
	TPCEEVYVK	1	2	1	Q14315	C3(Carbamidomethyl)	1124.53	0	516415						0	0.001488					High
	GAGGQGQLDVR	2	2	1	Q14315		1057.54	0	2.12419e+06						0	0.01628					High
	VTVLFAGQNIER	1	2	1	Q14315		1346.74	0	918862						0	0.01866					High
	EAGDGVFECEYYPVVPGK	3	2	1	Q14315	C9(Carbamidomethyl)	2015.9	0	0						0	2.824e-06
	DNGDGTHTVHYTPATDGPYTVAVK	2	2	1	Q14315		2516.18	0	0						0	0.0005748
	AWGPGLETGQVGK	3	2	1	Q14315		1299.67	0	0						0	0.0002405
	APLQVAVLGPTGVAEPVEVR	2	2	1	Q14315		2002.14	0	0						0	1.305e-10
	SLTATGGNHVTAR	1	2	1	Q14315		1284.67	268901	0						0.001	0.009647	High		1.63562
	LVSIDSK	4	14	3	P21333;O75369-8;Q14315		761.441	866066	812878						0.002	0.05925	High		1.68818		High
	VYNVTYTVK	3	2	1	Q14315		1086.59	758699	634073						0.002	0.0364	High		1.61546		High
	VPQLPITNFNR	3	2	1	Q14315		1298.72	1.76536e+06	1.68651e+06						0.003	0.04355	High		1.73511		Medium
	FTVETR	2	5	2	P21333;Q14315		752.394	0	0						0.006	0.1084
	NSFTVDCSK	1	2	1	Q14315	C7(Carbamidomethyl)	1057.46	0	0						0.007	0.1229
	HVTNSPFK	4	2	1	Q14315		929.484	965792	956574						0.01	0.2037	Medium		1.90185		Medium
	IECQDNGDGSCAVSYLPTEPGEYTINILFAEAHIPGSPFK	2	2	1	Q14315	C3(Carbamidomethyl); C11(Carbamidomethyl)	4397	0	0						0.018	0.2926
	VQLDCR	1	2	1	Q14315	C5(Carbamidomethyl)	790.388	0	0						0.049	0.5403
	ALGALVDNCAPGLCPDWEAWDPNQPVENAR	9	2	1	Q14315	C9(Carbamidomethyl); C14(Carbamidomethyl)	3335.52	5.79331e+06	2.73334e+06						0.082	0.7639	Low		1.90868		Low
	FGGEHIPNSPFHVLACDPLPHEEEPSEVPQLR	1	1	1	Q14315	C16(Carbamidomethyl)	3634.76	0	0						0.237	1		Low		0.236668
	QPYAPPRPGARPTHWATEEPVVPVEPMESMLRPFNLVIPFAVQK	2	1	1	Q14315	M27(Oxidation)	4995.62	5.63407e+07	0						0.501	1	Low		0.33117
	DGSCGVSYVVQEPGDYEVSIK	2	2	1	Q14315	C4(Carbamidomethyl)	2288.02	0	0						0.524	1
	CAPGVVGPAEADIDFDIIK	1	2	1	Q14315	C1(Carbamidomethyl)	1986.99	699229	0						0.699	1	Low		1.43231
	CLVTVSIGGHGLGACLGPR	1	2	1	Q14315	C1(Carbamidomethyl); C15(Carbamidomethyl)	1923.98	0	0						0.7	1	Low		0.700574
	VHTPSGAVEECYVSELDSDK	3	2	1	Q14315	C11(Carbamidomethyl)	2221.98	0	0						0.733	1
	MMNNSGYSDAGLGLGDETDEMPSTEK	2	2	1	Q14315	M1(Oxidation); M2(Oxidation)	2781.11	0	0						0.778	0.9701		Low		0.123513
	MMNNSGYSDAGLGLGDETDEMPSTEK	1	2	1	Q14315	M1(Oxidation); M2(Oxidation); M21(Oxidation)	2797.1	0	0						0.926	1		Low		0.272258
	EAMQQADDWLGVPQVIAPEEIVDPNVDEHSVMTYLSQFPK	5	2	1	Q14315	M3(Oxidation)	4542.16	0	0								Low	Low	0.61115	0.326872
	YTAVQQGNMAVTVTYGGDPVPK	1	2	1	Q14315	M9(Oxidation)	2312.12	0	0								Low		0.479965
	VNVGEGSHPER	2	2	1	Q14315		1180.56	0	3.26968e+06												Low
	YGGDEIPYSPFR	2	2	1	Q14315		1400.65	0	0
	DGTCTVSYLPTAPGDYSIIVR	1	2	1	Q14315	C4(Carbamidomethyl)	2285.12	0	0
	GELTGEVR	1	2	1	Q14315		860.448	0	0
	DGSCTVEYIPFTPGDYDVNITFGGRPIPGSPFR	1	2	1	Q14315	C4(Carbamidomethyl)	3631.71	0	0									Low		0.164716
P33176	Kinesin-1 heavy chain OS=Homo sapiens GN=KIF5B PE=1 SV=1 - [KINH_HUMAN]	17.76	7	6	12	18	6.68953e+06	839245						8.72202	8.93	7	7	10.8886	8.41	5	5																					963	109.617	6.50732
	Sequence	# PSMs	# Proteins	# Protein Groups	Protein Group Accessions	Modifications	MH+ [Da]	A5: Area	B5: Area					G5: Area	q-Value	PEP	A2	G2	XCorr A2	XCorr G2	B2
	LITDLQDQNQK	4	1	1	P33176		1315.68	918351	685137						0	0.000763	High		3.75378		High
	ILQDSLGGNCR	3	7	1	P33176	C10(Carbamidomethyl)	1232.61	799795	551530						0	2.157e-06	High		2.84099		High
	VFQSSTSQEQVYNDCAK	1	1	1	P33176	C15(Carbamidomethyl)	1990.88	0	579726						0	2.02e-07					High
	HVAVTNMNEHSSR	1	5	1	P33176		1481.69	0	0						0	1.059e-07
	ISFLENNLEQLTK	1	6	1	P33176		1548.83	0	0						0	2.192e-06
	QAVEQQIQSHR	1	1	1	P33176		1323.68	412303	0						0.007	0.1371	High		2.12724
	QLEESVDALSEELVQLR	2	1	1	P33176		1958	1.78892e+06	0						0.327	1	Low		1.36913
	DLAEIGIAVGNNDVK	1	1	1	P33176		1527.81	0	1.25287e+06						0.738	1					Low
	EYELLSDELNQK	1	1	1	P33176		1480.72	1.30226e+06	0								Low		1.37565
	NTVCVNVELTAEQWK	1	1	1	P33176	C4(Carbamidomethyl)	1790.89	1.50643e+07	0								Low		0.775365
	TNLSVHEDK	1	3	1	P33176		1042.51	3.21537e+06	0								Low		0.635021
	GHSAQIAKPIRPGQHPAASPTHPSAIR	1	1	1	P33176		2782.49	0	0												Low
Q96RS6	NudC domain-containing protein 1 OS=Homo sapiens GN=NUDCD1 PE=1 SV=2 - [NUDC1_HUMAN]	16.64	3	1	6	11	1.34582e+06	3.31157e+06						0	5.32	2	2	0	3.77	2	2													0	3.6	1	1					583	66.7133	5.10986
	Sequence	# PSMs	# Proteins	# Protein Groups	Protein Group Accessions	Modifications	MH+ [Da]	A5: Area	B5: Area	C5: Area	D5: Area	E5: Area	F5: Area	G5: Area	q-Value	PEP	A2	G2	XCorr A2	XCorr G2	B2	XCorr B2	C2	XCorr C2	D2	XCorr D2	E2	XCorr E2	F2	XCorr F2	# Missed Cleavages
	QDDMWEHIATFNALGYVQASK	2	3	1	Q96RS6		2424.13	1.34582e+06	0						0	8.834e-05	High		1.32659												0
	MEVAANCSLR	5	1	1	Q96RS6	M1(Oxidation); C7(Carbamidomethyl)	1166.54	0	0						0.286	1	Low		1.36793		Low	1.02939									0
	QPAPMSTVLYNR	1	3	1	Q96RS6	M5(Oxidation)	1392.69	0	3.31157e+06												Low	1.34521									0
	LMHLTSEELNPNPDK	1	3	1	Q96RS6		1737.86	0	0																						0
	EPLYYWQQTEDDLTVTIR	1	3	1	Q96RS6		2270.11	0	0																						0
	SVPHYAAIEPDGNGLMIVSYK	1	3	1	Q96RS6		2261.12	0	0																						0

## Sheet: Sheet2
Accession	Gene Name	A5: Area(Control)	B5: Area(CEP)	Score A2	Coverage A2	# Peptides A2	Score B2	Coverage B2	# Peptides B2	Score C2	Coverage C2	# Peptides C2	# PSM C2	Score D2	Coverage D2	# Peptides D2	# PSM D2	Score E2	Coverage E2	# Peptides E2	# PSM E2	Score F2	Coverage F2	# Peptides F2	# PSM F2	Score G2	Coverage G2	# Peptides G2	# PSM G2	# AAs	MW [kDa]	calc. pI
P50570-2	DYN2	1.80646e+06	1.28234e+07	0	4.27	2	0	4.73	2																					866	97.5909	7.63525
Q13303-2	KCAB2	1.03328e+07	7.07017e+07	2.15281	11.05	2	0	19.83	3																					353	39.2621	8.6167
B4DDX7	B4DDX7	1.67163e+06	7.85146e+06	0	18.1	2	0	15.64	3																					326	38.0595	6.46826
P49454	CENPF	1.91793e+06	8.72909e+06	0	6.26	9	0	6.11	9																					3210	367.537	5.07178
Q9C099	LRCC1	1.64757e+06	5.39869e+06	0	9.3	4	0	13.76	5																					1032	119.522	5.88428
O75366-2	AVIL	940176	3.00723e+06	2.66482	6.9	3	7.29338	7.39	4																					812	91.1058	5.80811
Q15417	CNN3	3.2803e+06	1.04227e+07	14.5307	32.22	6	10.97	20.97	5																					329	36.3908	6.04932
O15143	ARC1B	304104	931890	1.94261	9.68	2	3.60884	16.4	3																					372	40.9234	8.35303
P23284	PPIB	4.57067e+06	4.6469e+06	11.0065	31.02	6	3.9932	12.5	2																					216	23.7275	9.40771
Q8WX93	PALLD	3.66282e+06	1.02395e+07	0	4.99	3	0	1.88	2																	0	5.13	2	2	1383	150.47	7.09326
Q9UGI8-2	TES	358322	865882	0	2.67	1	2.52952	10.44	2																					412	46.8783	7.59131
Q8NHQ1-2	CEP70	6.97358e+06	1.60337e+07	4.61571	8.3	3	2.03423	10.47	3													0	1.44	1	1	0	1.44	1	1	554	64.8394	6.26514
Q01484	ANK2	2.70122e+06	6.12734e+06	0	3.89	7	0	4.62	9													0	1.87	4	6	0	2.86	4	4	3957	433.448	5.13525
Q07954	LRP1	1.15046e+06	2.51301e+06	0	2.31	4	3.30553	2.9	6													0	2.22	4	6	0	2.84	5	5	4544	504.276	5.38916
E9PGC8	E9PGC8	6.33481e+06	3.09489e+06	1.63735	3.85	6	0	3.88	4													0	2.6	2	3					3041	331.055	4.93213
P02545	LMNA	5.86156e+06	2.84524e+06	31.3387	22.44	13	25.8037	17.77	10													0	2.56	1	2	19.1417	13.7	7	8	664	74.0947	7.02002
Q9Y490	TLN1	8.39433e+06	4.05029e+06	67.2658	17.43	29	54.848	15.9	22													0	4.29	4	4	0	2.13	2	2	2541	269.599	6.07471
Q15149-5	PLEC	1.63612e+07	7.42356e+06	23.9025	8.07	27	25.5293	5.78	20													3.83299	2.49	6	6	0	0.53	1	1	4547	515.962	5.78271
P02549-2	SPTA1	5.16301e+06	2.23596e+06	1.74658	3.02	5	1.60768	4.14	6													0	0.79	1	1	0	4.72	6	6	2416	279.502	5.04639
P41743	KPCI	1.25046e+06	214296	3.39762	14.77	3	0	7.05	1													0	12.25	3	4	0	8.89	3	3	596	68.2183	5.84619
Q9Y316-2	MEMO1	3.03241e+06	1.27342e+06	0	2.55	1	4.61926	7.66	1																	0	6.93	1	2	274	31.2874	7.09326
Q9H1H9-3	KI13A	7.25296e+06	2.96291e+06	0	5.6	6	0	5.77	5													0	2.57	2	2	0	4	3	5	1749	195.949	5.69385
Q01518-2	CAP1	4.62829e+06	1.82762e+06	11.9197	17.93	7	10.7749	14.14	5													0	10.76	2	3	0	4.64	1	1	474	51.7977	8.06006
P08779	K1C16	2.65017e+06	1.04277e+06	2.08705	7.82	3	6.66556	3.38	2													18.4887	10.36	6	9	31.2626	37.63	17	23	473	51.2362	5.04639
Q5T4S7-4	UBR4	4.41352e+07	1.73252e+07	0	6.22	14	0	5.08	12													0	4.02	9	9	0	3.57	6	7	5176	573.241	6.04932
Q14289	FAK2	8.70171e+06	3.38393e+06	1.69823	4.36	4	1.68458	9.22	6													0	1.88	1	1					1009	115.8	6.25244
O15144	ARPC2	2.36217e+06	908676	1.8835	19.67	4	3.42064	5.33	2																					300	34.3115	7.35693
O75607	NPM3	2.54484e+06	950159	0	11.8	1	3.54962	11.8	1																					178	19.3314	4.62744
P78406	RAE1L	1.81121e+06	671334	0	11.68	2	2.76254	3.8	1													0	17.66	2	4	0	8.15	1	1	368	40.9419	7.82568
B3KQH5	B3KQH5	8.3198e+06	2.64889e+06	0	3.95	1	0	8.04	2													0	14.1	4	5	0	9.45	3	4	709	80.4611	8.71924
Q00005-5	2ABB	4.2833e+06	1.30968e+06	0	7.07	2	0	15.13	3																					509	58.8593	6.62451
P29353	SHC1	2.80373e+06	839944	0	9.43	2	2.39014	9.26	2																	0	3.95	1	1	583	62.7825	6.44287
O00159-2	MYO1C	1.40718e+06	294870	2.16508	2.33	1	5.76204	3.7	2																					1028	117.834	9.40771
Q14315	FLNC	2.24891e+07	3.7393e+06	75.5962	20.44	32	71.8472	14.28	26													2.24663	3.52	4	4	0	4.81	4	5	2725	290.841	5.97314
P33176	KINH	6.68953e+06	839245	8.72202	8.93	7	10.8886	8.41	5																					963	109.617	6.50732
Q96RS6	NUDC1	1.34582e+06	3.31157e+06	0	5.32	2	0	3.77	2													0	3.6	1	1					583	66.7133	5.10986
